# Supplementary material for: The Borderline Bias in Explicit Emotion Interpretation
Source: Front Psychol. 2021 Dec 15;12:733742. doi: 10.3389/fpsyg.2021.733742 (PMC8715824; doi:10.3389/fpsyg.2021.733742)
Supplement: Supplementary file 1 [file Table_1.XLSX]

## Sheet: Arkusz 1
Tabela 1
participant identitifcation token	participant number	age	Gender 1-woman 2-man	Education 1- primary school 2 - middle school 3 - high school 4 - higher education started 5 - master diploma and higher	profession	Place of residence 1- village 2- small city <20 k 3 -medium city 20-100 k 4 - large city >100 k	For each stimulus number three questions asked	Dynamics of stimulus D-dynamic S-static	questions 1- was the emotion more positive or negative 2- level of emotional reaction towards stimulus 3- emotion label	actor's gender	actor number	emotion presented	label chosen by participant joy - 1 sadness - 2 anger - 3 fear - 4 disgust - 5 surprise - 6 embarass -7 contempt - 8 pride - 9 neutral - 10	Population 1 - group of individuals with BPD 2 - control group from general population
94394625-62cf	1	22	1	3	student	4	1	D	1	M	2	disgust	1	1
94394625-62cf	1	22	1	3	student	4	1	D	2	M	2	disgust	7	1
94394625-62cf	1	22	1	3	student	4	1	D	3	M	2	disgust	5	1
94394625-62cf	1	22	1	3	student	4	2	S	1	K	2	neutral	3	1
94394625-62cf	1	22	1	3	student	4	2	S	2	K	2	neutral	5	1
94394625-62cf	1	22	1	3	student	4	2	S	3	K	2	neutral	11	1
94394625-62cf	1	22	1	3	student	4	3	D	1	K	1	joy	4	1
94394625-62cf	1	22	1	3	student	4	3	D	2	K	1	joy	3	1
94394625-62cf	1	22	1	3	student	4	3	D	3	K	1	joy	1	1
94394625-62cf	1	22	1	3	student	4	4	S	1	M	1	surprise	2	1
94394625-62cf	1	22	1	3	student	4	4	S	2	M	1	surprise	5	1
94394625-62cf	1	22	1	3	student	4	4	S	3	M	1	surprise	6	1
94394625-62cf	1	22	1	3	student	4	5	D	1	K	2	fear	3	1
94394625-62cf	1	22	1	3	student	4	5	D	2	K	2	fear	7	1
94394625-62cf	1	22	1	3	student	4	5	D	3	K	2	fear	4	1
94394625-62cf	1	22	1	3	student	4	6	S	1	M	2	sadness	1	1
94394625-62cf	1	22	1	3	student	4	6	S	2	M	2	sadness	7	1
94394625-62cf	1	22	1	3	student	4	6	S	3	M	2	sadness	2	1
94394625-62cf	1	22	1	3	student	4	7	D	1	M	2	contempt	1	1
94394625-62cf	1	22	1	3	student	4	7	D	2	M	2	contempt	6	1
94394625-62cf	1	22	1	3	student	4	7	D	3	M	2	contempt	8	1
94394625-62cf	1	22	1	3	student	4	8	S	1	K	2	joy	5	1
94394625-62cf	1	22	1	3	student	4	8	S	2	K	2	joy	4	1
94394625-62cf	1	22	1	3	student	4	8	S	3	K	2	joy	11	1
94394625-62cf	1	22	1	3	student	4	9	D	1	M	2	embarrass	1	1
94394625-62cf	1	22	1	3	student	4	9	D	2	M	2	embarrass	6	1
94394625-62cf	1	22	1	3	student	4	9	D	3	M	2	embarrass	7	1
94394625-62cf	1	22	1	3	student	4	10	S	1	K	2	pride	3	1
94394625-62cf	1	22	1	3	student	4	10	S	2	K	2	pride	2	1
94394625-62cf	1	22	1	3	student	4	10	S	3	K	2	pride	9	1
94394625-62cf	1	22	1	3	student	4	11	D	1	K	2	neutral	3	1
94394625-62cf	1	22	1	3	student	4	11	D	2	K	2	neutral	4	1
94394625-62cf	1	22	1	3	student	4	11	D	3	K	2	neutral	11	1
94394625-62cf	1	22	1	3	student	4	12	S	1	M	2	anger	2	1
94394625-62cf	1	22	1	3	student	4	12	S	2	M	2	anger	3	1
94394625-62cf	1	22	1	3	student	4	12	S	3	M	2	anger	2	1
94394625-62cf	1	22	1	3	student	4	13	D	1	K	1	sadness	2	1
94394625-62cf	1	22	1	3	student	4	13	D	2	K	1	sadness	6	1
94394625-62cf	1	22	1	3	student	4	13	D	3	K	1	sadness	5	1
94394625-62cf	1	22	1	3	student	4	14	S	1	M	1	disgust	1	1
94394625-62cf	1	22	1	3	student	4	14	S	2	M	1	disgust	7	1
94394625-62cf	1	22	1	3	student	4	14	S	3	M	1	disgust	3	1
94394625-62cf	1	22	1	3	student	4	15	D	1	M	1	neutral	3	1
94394625-62cf	1	22	1	3	student	4	15	D	2	M	1	neutral	4	1
94394625-62cf	1	22	1	3	student	4	15	D	3	M	1	neutral	10	1
94394625-62cf	1	22	1	3	student	4	16	S	1	K	1	anger	2	1
94394625-62cf	1	22	1	3	student	4	16	S	2	K	1	anger	6	1
94394625-62cf	1	22	1	3	student	4	16	S	3	K	1	anger	11	1
94394625-62cf	1	22	1	3	student	4	17	D	1	M	1	pride	5	1
94394625-62cf	1	22	1	3	student	4	17	D	2	M	1	pride	3	1
94394625-62cf	1	22	1	3	student	4	17	D	3	M	1	pride	9	1
94394625-62cf	1	22	1	3	student	4	18	S	1	K	1	contempt	2	1
94394625-62cf	1	22	1	3	student	4	18	S	2	K	1	contempt	5	1
94394625-62cf	1	22	1	3	student	4	18	S	3	K	1	contempt	11	1
94394625-62cf	1	22	1	3	student	4	19	D	1	K	1	disgust	1	1
94394625-62cf	1	22	1	3	student	4	19	D	2	K	1	disgust	7	1
94394625-62cf	1	22	1	3	student	4	19	D	3	K	1	disgust	5	1
94394625-62cf	1	22	1	3	student	4	20	S	1	M	1	neutral	2	1
94394625-62cf	1	22	1	3	student	4	20	S	2	M	1	neutral	5	1
94394625-62cf	1	22	1	3	student	4	20	S	3	M	1	neutral	2	1
94394625-62cf	1	22	1	3	student	4	21	D	1	M	2	sadness	1	1
94394625-62cf	1	22	1	3	student	4	21	D	2	M	2	sadness	7	1
94394625-62cf	1	22	1	3	student	4	21	D	3	M	2	sadness	2	1
94394625-62cf	1	22	1	3	student	4	22	S	1	K	2	disgust	1	1
94394625-62cf	1	22	1	3	student	4	22	S	2	K	2	disgust	7	1
94394625-62cf	1	22	1	3	student	4	22	S	3	K	2	disgust	5	1
94394625-62cf	1	22	1	3	student	4	23	D	1	M	1	joy	6	1
94394625-62cf	1	22	1	3	student	4	23	D	2	M	1	joy	3	1
94394625-62cf	1	22	1	3	student	4	23	D	3	M	1	joy	1	1
94394625-62cf	1	22	1	3	student	4	24	S	1	K	1	surprise	3	1
94394625-62cf	1	22	1	3	student	4	24	S	2	K	1	surprise	3	1
94394625-62cf	1	22	1	3	student	4	24	S	3	K	1	surprise	11	1
94394625-62cf	1	22	1	3	student	4	25	D	1	K	1	fear	3	1
94394625-62cf	1	22	1	3	student	4	25	D	2	K	1	fear	5	1
94394625-62cf	1	22	1	3	student	4	25	D	3	K	1	fear	6	1
94394625-62cf	1	22	1	3	student	4	26	S	1	M	1	sadness	3	1
94394625-62cf	1	22	1	3	student	4	26	S	2	M	1	sadness	5	1
94394625-62cf	1	22	1	3	student	4	26	S	3	M	1	sadness	2	1
94394625-62cf	1	22	1	3	student	4	27	D	1	K	1	embarrass	2	1
94394625-62cf	1	22	1	3	student	4	27	D	2	K	1	embarrass	6	1
94394625-62cf	1	22	1	3	student	4	27	D	3	K	1	embarrass	11	1
94394625-62cf	1	22	1	3	student	4	28	S	1	M	1	pride	4	1
94394625-62cf	1	22	1	3	student	4	28	S	2	M	1	pride	4	1
94394625-62cf	1	22	1	3	student	4	28	S	3	M	1	pride	9	1
94394625-62cf	1	22	1	3	student	4	29	D	1	M	1	embarrass	3	1
94394625-62cf	1	22	1	3	student	4	29	D	2	M	1	embarrass	4	1
94394625-62cf	1	22	1	3	student	4	29	D	3	M	1	embarrass	7	1
94394625-62cf	1	22	1	3	student	4	30	S	1	K	1	pride	3	1
94394625-62cf	1	22	1	3	student	4	30	S	2	K	1	pride	3	1
94394625-62cf	1	22	1	3	student	4	30	S	3	K	1	pride	9	1
94394625-62cf	1	22	1	3	student	4	31	D	1	K	2	contempt	2	1
94394625-62cf	1	22	1	3	student	4	31	D	2	K	2	contempt	5	1
94394625-62cf	1	22	1	3	student	4	31	D	3	K	2	contempt	11	1
94394625-62cf	1	22	1	3	student	4	32	S	1	M	2	joy	6	1
94394625-62cf	1	22	1	3	student	4	32	S	2	M	2	joy	3	1
94394625-62cf	1	22	1	3	student	4	32	S	3	M	2	joy	1	1
94394625-62cf	1	22	1	3	student	4	33	D	1	M	2	surprise	2	1
94394625-62cf	1	22	1	3	student	4	33	D	2	M	2	surprise	3	1
94394625-62cf	1	22	1	3	student	4	33	D	3	M	2	surprise	6	1
94394625-62cf	1	22	1	3	student	4	34	S	1	K	2	embarrass	3	1
94394625-62cf	1	22	1	3	student	4	34	S	2	K	2	embarrass	4	1
94394625-62cf	1	22	1	3	student	4	34	S	3	K	2	embarrass	7	1
94394625-62cf	1	22	1	3	student	4	35	D	1	K	2	anger	2	1
94394625-62cf	1	22	1	3	student	4	35	D	2	K	2	anger	7	1
94394625-62cf	1	22	1	3	student	4	35	D	3	K	2	anger	3	1
94394625-62cf	1	22	1	3	student	4	36	S	1	M	2	fear	2	1
94394625-62cf	1	22	1	3	student	4	36	S	2	M	2	fear	2	1
94394625-62cf	1	22	1	3	student	4	36	S	3	M	2	fear	6	1
94394625-62cf	1	22	1	3	student	4	37	D	1	M	1	disgust	1	1
94394625-62cf	1	22	1	3	student	4	37	D	2	M	1	disgust	7	1
94394625-62cf	1	22	1	3	student	4	37	D	3	M	1	disgust	5	1
94394625-62cf	1	22	1	3	student	4	38	S	1	K	1	neutral	2	1
94394625-62cf	1	22	1	3	student	4	38	S	2	K	1	neutral	7	1
94394625-62cf	1	22	1	3	student	4	38	S	3	K	1	neutral	8	1
94394625-62cf	1	22	1	3	student	4	39	D	1	M	2	neutral	2	1
94394625-62cf	1	22	1	3	student	4	39	D	2	M	2	neutral	7	1
94394625-62cf	1	22	1	3	student	4	39	D	3	M	2	neutral	8	1
94394625-62cf	1	22	1	3	student	4	40	S	1	K	2	anger	1	1
94394625-62cf	1	22	1	3	student	4	40	S	2	K	2	anger	7	1
94394625-62cf	1	22	1	3	student	4	40	S	3	K	2	anger	3	1
94394625-62cf	1	22	1	3	student	4	41	D	1	K	1	pride	6	1
94394625-62cf	1	22	1	3	student	4	41	D	2	K	1	pride	2	1
94394625-62cf	1	22	1	3	student	4	41	D	3	K	1	pride	9	1
94394625-62cf	1	22	1	3	student	4	42	S	1	M	1	contempt	3	1
94394625-62cf	1	22	1	3	student	4	42	S	2	M	1	contempt	2	1
94394625-62cf	1	22	1	3	student	4	42	S	3	M	1	contempt	11	1
94394625-62cf	1	22	1	3	student	4	43	D	1	K	1	anger	1	1
94394625-62cf	1	22	1	3	student	4	43	D	2	K	1	anger	7	1
94394625-62cf	1	22	1	3	student	4	43	D	3	K	1	anger	3	1
94394625-62cf	1	22	1	3	student	4	44	S	1	M	1	fear	3	1
94394625-62cf	1	22	1	3	student	4	44	S	2	M	1	fear	3	1
94394625-62cf	1	22	1	3	student	4	44	S	3	M	1	fear	4	1
94394625-62cf	1	22	1	3	student	4	45	D	1	M	1	sadness	2	1
94394625-62cf	1	22	1	3	student	4	45	D	2	M	1	sadness	6	1
94394625-62cf	1	22	1	3	student	4	45	D	3	M	1	sadness	5	1
94394625-62cf	1	22	1	3	student	4	46	S	1	K	1	disgust	1	1
94394625-62cf	1	22	1	3	student	4	46	S	2	K	1	disgust	6	1
94394625-62cf	1	22	1	3	student	4	46	S	3	K	1	disgust	5	1
94394625-62cf	1	22	1	3	student	4	47	D	1	M	2	fear	2	1
94394625-62cf	1	22	1	3	student	4	47	D	2	M	2	fear	3	1
94394625-62cf	1	22	1	3	student	4	47	D	3	M	2	fear	4	1
94394625-62cf	1	22	1	3	student	4	48	S	1	K	2	sadness	2	1
94394625-62cf	1	22	1	3	student	4	48	S	2	K	2	sadness	4	1
94394625-62cf	1	22	1	3	student	4	48	S	3	K	2	sadness	2	1
94394625-62cf	1	22	1	3	student	4	49	D	1	K	2	embarrass	2	1
94394625-62cf	1	22	1	3	student	4	49	D	2	K	2	embarrass	5	1
94394625-62cf	1	22	1	3	student	4	49	D	3	K	2	embarrass	7	1
94394625-62cf	1	22	1	3	student	4	50	S	1	M	2	pride	5	1
94394625-62cf	1	22	1	3	student	4	50	S	2	M	2	pride	4	1
94394625-62cf	1	22	1	3	student	4	50	S	3	M	2	pride	9	1
94394625-62cf	1	22	1	3	student	4	51	D	1	K	2	disgust	1	1
94394625-62cf	1	22	1	3	student	4	51	D	2	K	2	disgust	7	1
94394625-62cf	1	22	1	3	student	4	51	D	3	K	2	disgust	5	1
94394625-62cf	1	22	1	3	student	4	52	S	1	M	2	neutral	3	1
94394625-62cf	1	22	1	3	student	4	52	S	2	M	2	neutral	6	1
94394625-62cf	1	22	1	3	student	4	52	S	3	M	2	neutral	11	1
94394625-62cf	1	22	1	3	student	4	53	D	1	M	1	contempt	3	1
94394625-62cf	1	22	1	3	student	4	53	D	2	M	1	contempt	2	1
94394625-62cf	1	22	1	3	student	4	53	D	3	M	1	contempt	11	1
94394625-62cf	1	22	1	3	student	4	54	S	1	K	1	joy	3	1
94394625-62cf	1	22	1	3	student	4	54	S	2	K	1	joy	3	1
94394625-62cf	1	22	1	3	student	4	54	S	3	K	1	joy	11	1
94394625-62cf	1	22	1	3	student	4	55	D	1	K	2	joy	6	1
94394625-62cf	1	22	1	3	student	4	55	D	2	K	2	joy	5	1
94394625-62cf	1	22	1	3	student	4	55	D	3	K	2	joy	1	1
94394625-62cf	1	22	1	3	student	4	56	S	1	M	2	surprise	2	1
94394625-62cf	1	22	1	3	student	4	56	S	2	M	2	surprise	6	1
94394625-62cf	1	22	1	3	student	4	56	S	3	M	2	surprise	4	1
94394625-62cf	1	22	1	3	student	4	57	D	1	K	2	sadness	1	1
94394625-62cf	1	22	1	3	student	4	57	D	2	K	2	sadness	5	1
94394625-62cf	1	22	1	3	student	4	57	D	3	K	2	sadness	2	1
94394625-62cf	1	22	1	3	student	4	58	S	1	M	2	disgust	1	1
94394625-62cf	1	22	1	3	student	4	58	S	2	M	2	disgust	7	1
94394625-62cf	1	22	1	3	student	4	58	S	3	M	2	disgust	5	1
94394625-62cf	1	22	1	3	student	4	59	D	1	M	2	joy	5	1
94394625-62cf	1	22	1	3	student	4	59	D	2	M	2	joy	5	1
94394625-62cf	1	22	1	3	student	4	59	D	3	M	2	joy	1	1
94394625-62cf	1	22	1	3	student	4	60	S	1	K	2	surprise	1	1
94394625-62cf	1	22	1	3	student	4	60	S	2	K	2	surprise	5	1
94394625-62cf	1	22	1	3	student	4	60	S	3	K	2	surprise	4	1
94394625-62cf	1	22	1	3	student	4	61	D	1	M	2	anger	1	1
94394625-62cf	1	22	1	3	student	4	61	D	2	M	2	anger	7	1
94394625-62cf	1	22	1	3	student	4	61	D	3	M	2	anger	3	1
94394625-62cf	1	22	1	3	student	4	62	S	1	K	2	fear	2	1
94394625-62cf	1	22	1	3	student	4	62	S	2	K	2	fear	6	1
94394625-62cf	1	22	1	3	student	4	62	S	3	K	2	fear	4	1
94394625-62cf	1	22	1	3	student	4	63	D	1	K	1	contempt	1	1
94394625-62cf	1	22	1	3	student	4	63	D	2	K	1	contempt	7	1
94394625-62cf	1	22	1	3	student	4	63	D	3	K	1	contempt	8	1
94394625-62cf	1	22	1	3	student	4	64	S	1	M	1	joy	7	1
94394625-62cf	1	22	1	3	student	4	64	S	2	M	1	joy	4	1
94394625-62cf	1	22	1	3	student	4	64	S	3	M	1	joy	1	1
94394625-62cf	1	22	1	3	student	4	65	D	1	M	1	fear	2	1
94394625-62cf	1	22	1	3	student	4	65	D	2	M	1	fear	5	1
94394625-62cf	1	22	1	3	student	4	65	D	3	M	1	fear	5	1
94394625-62cf	1	22	1	3	student	4	66	S	1	K	1	sadness	2	1
94394625-62cf	1	22	1	3	student	4	66	S	2	K	1	sadness	4	1
94394625-62cf	1	22	1	3	student	4	66	S	3	K	1	sadness	2	1
94394625-62cf	1	22	1	3	student	4	67	D	1	K	2	pride	3	1
94394625-62cf	1	22	1	3	student	4	67	D	2	K	2	pride	3	1
94394625-62cf	1	22	1	3	student	4	67	D	3	K	2	pride	9	1
94394625-62cf	1	22	1	3	student	4	68	S	1	M	2	contempt	2	1
94394625-62cf	1	22	1	3	student	4	68	S	2	M	2	contempt	5	1
94394625-62cf	1	22	1	3	student	4	68	S	3	M	2	contempt	8	1
94394625-62cf	1	22	1	3	student	4	69	D	1	K	1	neutral	2	1
94394625-62cf	1	22	1	3	student	4	69	D	2	K	1	neutral	6	1
94394625-62cf	1	22	1	3	student	4	69	D	3	K	1	neutral	11	1
94394625-62cf	1	22	1	3	student	4	70	S	1	M	1	anger	2	1
94394625-62cf	1	22	1	3	student	4	70	S	2	M	1	anger	5	1
94394625-62cf	1	22	1	3	student	4	70	S	3	M	1	anger	3	1
94394625-62cf	1	22	1	3	student	4	71	D	1	M	2	pride	3	1
94394625-62cf	1	22	1	3	student	4	71	D	2	M	2	pride	3	1
94394625-62cf	1	22	1	3	student	4	71	D	3	M	2	pride	9	1
94394625-62cf	1	22	1	3	student	4	72	S	1	K	2	contempt	2	1
94394625-62cf	1	22	1	3	student	4	72	S	2	K	2	contempt	4	1
94394625-62cf	1	22	1	3	student	4	72	S	3	K	2	contempt	11	1
94394625-62cf	1	22	1	3	student	4	73	D	1	M	1	surprise	2	1
94394625-62cf	1	22	1	3	student	4	73	D	2	M	1	surprise	5	1
94394625-62cf	1	22	1	3	student	4	73	D	3	M	1	surprise	6	1
94394625-62cf	1	22	1	3	student	4	74	S	1	K	1	embarrass	3	1
94394625-62cf	1	22	1	3	student	4	74	S	2	K	1	embarrass	4	1
94394625-62cf	1	22	1	3	student	4	74	S	3	K	1	embarrass	7	1
94394625-62cf	1	22	1	3	student	4	75	D	1	K	2	surprise	3	1
94394625-62cf	1	22	1	3	student	4	75	D	2	K	2	surprise	4	1
94394625-62cf	1	22	1	3	student	4	75	D	3	K	2	surprise	6	1
94394625-62cf	1	22	1	3	student	4	76	S	1	M	2	embarrass	3	1
94394625-62cf	1	22	1	3	student	4	76	S	2	M	2	embarrass	4	1
94394625-62cf	1	22	1	3	student	4	76	S	3	M	2	embarrass	7	1
94394625-62cf	1	22	1	3	student	4	77	D	1	M	1	anger	1	1
94394625-62cf	1	22	1	3	student	4	77	D	2	M	1	anger	6	1
94394625-62cf	1	22	1	3	student	4	77	D	3	M	1	anger	3	1
94394625-62cf	1	22	1	3	student	4	78	S	1	K	1	fear	2	1
94394625-62cf	1	22	1	3	student	4	78	S	2	K	1	fear	6	1
94394625-62cf	1	22	1	3	student	4	78	S	3	K	1	fear	4	1
94394625-62cf	1	22	1	3	student	4	79	D	1	K	1	surprise	3	1
94394625-62cf	1	22	1	3	student	4	79	D	2	K	1	surprise	3	1
94394625-62cf	1	22	1	3	student	4	79	D	3	K	1	surprise	6	1
94394625-62cf	1	22	1	3	student	4	80	S	1	M	1	embarrass	2	1
94394625-62cf	1	22	1	3	student	4	80	S	2	M	1	embarrass	5	1
94394625-62cf	1	22	1	3	student	4	80	S	3	M	1	embarrass	7	1
94394625-62cf	1	22	1	3	student	4	81	S	4	prosopagnosia test	1	-	T	1
94394625-62cf	1	22	1	3	student	4	82	S	4	prosopagnosia test	2	-	N	1
2de8be49-9179	2	21	1	3	none	2	1	D	1	M	2	sadness	1	1
2de8be49-9179	2	21	1	3	none	2	1	D	2	M	2	sadness	4	1
2de8be49-9179	2	21	1	3	none	2	1	D	3	M	2	sadness	2	1
2de8be49-9179	2	21	1	3	none	2	2	S	1	K	1	surprise	4	1
2de8be49-9179	2	21	1	3	none	2	2	S	2	K	1	surprise	1	1
2de8be49-9179	2	21	1	3	none	2	2	S	3	K	1	surprise	6	1
2de8be49-9179	2	21	1	3	none	2	3	D	1	M	2	contempt	3	1
2de8be49-9179	2	21	1	3	none	2	3	D	2	M	2	contempt	1	1
2de8be49-9179	2	21	1	3	none	2	3	D	3	M	2	contempt	8	1
2de8be49-9179	2	21	1	3	none	2	4	S	1	K	1	disgust	2	1
2de8be49-9179	2	21	1	3	none	2	4	S	2	K	1	disgust	1	1
2de8be49-9179	2	21	1	3	none	2	4	S	3	K	1	disgust	5	1
2de8be49-9179	2	21	1	3	none	2	5	D	1	K	1	surprise	3	1
2de8be49-9179	2	21	1	3	none	2	5	D	2	K	1	surprise	1	1
2de8be49-9179	2	21	1	3	none	2	5	D	3	K	1	surprise	6	1
2de8be49-9179	2	21	1	3	none	2	6	S	1	M	2	anger	2	1
2de8be49-9179	2	21	1	3	none	2	6	S	2	M	2	anger	1	1
2de8be49-9179	2	21	1	3	none	2	6	S	3	M	2	anger	3	1
2de8be49-9179	2	21	1	3	none	2	7	D	1	M	1	disgust	1	1
2de8be49-9179	2	21	1	3	none	2	7	D	2	M	1	disgust	1	1
2de8be49-9179	2	21	1	3	none	2	7	D	3	M	1	disgust	5	1
2de8be49-9179	2	21	1	3	none	2	8	S	1	K	2	embarrass	2	1
2de8be49-9179	2	21	1	3	none	2	8	S	2	K	2	embarrass	2	1
2de8be49-9179	2	21	1	3	none	2	8	S	3	K	2	embarrass	7	1
2de8be49-9179	2	21	1	3	none	2	9	D	1	K	2	surprise	3	1
2de8be49-9179	2	21	1	3	none	2	9	D	2	K	2	surprise	3	1
2de8be49-9179	2	21	1	3	none	2	9	D	3	K	2	surprise	6	1
2de8be49-9179	2	21	1	3	none	2	10	S	1	M	1	anger	2	1
2de8be49-9179	2	21	1	3	none	2	10	S	2	M	1	anger	1	1
2de8be49-9179	2	21	1	3	none	2	10	S	3	M	1	anger	11	1
2de8be49-9179	2	21	1	3	none	2	11	D	1	K	2	neutral	3	1
2de8be49-9179	2	21	1	3	none	2	11	D	2	K	2	neutral	1	1
2de8be49-9179	2	21	1	3	none	2	11	D	3	K	2	neutral	10	1
2de8be49-9179	2	21	1	3	none	2	12	S	1	M	1	pride	5	1
2de8be49-9179	2	21	1	3	none	2	12	S	2	M	1	pride	4	1
2de8be49-9179	2	21	1	3	none	2	12	S	3	M	1	pride	1	1
2de8be49-9179	2	21	1	3	none	2	13	D	1	M	2	surprise	3	1
2de8be49-9179	2	21	1	3	none	2	13	D	2	M	2	surprise	3	1
2de8be49-9179	2	21	1	3	none	2	13	D	3	M	2	surprise	6	1
2de8be49-9179	2	21	1	3	none	2	14	S	1	K	1	anger	2	1
2de8be49-9179	2	21	1	3	none	2	14	S	2	K	1	anger	1	1
2de8be49-9179	2	21	1	3	none	2	14	S	3	K	1	anger	3	1
2de8be49-9179	2	21	1	3	none	2	15	D	1	K	1	fear	1	1
2de8be49-9179	2	21	1	3	none	2	15	D	2	K	1	fear	1	1
2de8be49-9179	2	21	1	3	none	2	15	D	3	K	1	fear	4	1
2de8be49-9179	2	21	1	3	none	2	16	S	1	M	2	joy	7	1
2de8be49-9179	2	21	1	3	none	2	16	S	2	M	2	joy	6	1
2de8be49-9179	2	21	1	3	none	2	16	S	3	M	2	joy	1	1
2de8be49-9179	2	21	1	3	none	2	17	D	1	M	2	pride	7	1
2de8be49-9179	2	21	1	3	none	2	17	D	2	M	2	pride	1	1
2de8be49-9179	2	21	1	3	none	2	17	D	3	M	2	pride	11	1
2de8be49-9179	2	21	1	3	none	2	18	S	1	K	1	sadness	1	1
2de8be49-9179	2	21	1	3	none	2	18	S	2	K	1	sadness	1	1
2de8be49-9179	2	21	1	3	none	2	18	S	3	K	1	sadness	2	1
2de8be49-9179	2	21	1	3	none	2	19	D	1	M	2	anger	1	1
2de8be49-9179	2	21	1	3	none	2	19	D	2	M	2	anger	1	1
2de8be49-9179	2	21	1	3	none	2	19	D	3	M	2	anger	3	1
2de8be49-9179	2	21	1	3	none	2	20	S	1	K	1	contempt	2	1
2de8be49-9179	2	21	1	3	none	2	20	S	2	K	1	contempt	1	1
2de8be49-9179	2	21	1	3	none	2	20	S	3	K	1	contempt	8	1
2de8be49-9179	2	21	1	3	none	2	21	D	1	K	1	neutral	3	1
2de8be49-9179	2	21	1	3	none	2	21	D	2	K	1	neutral	1	1
2de8be49-9179	2	21	1	3	none	2	21	D	3	K	1	neutral	10	1
2de8be49-9179	2	21	1	3	none	2	22	S	1	M	2	pride	5	1
2de8be49-9179	2	21	1	3	none	2	22	S	2	M	2	pride	1	1
2de8be49-9179	2	21	1	3	none	2	22	S	3	M	2	pride	9	1
2de8be49-9179	2	21	1	3	none	2	23	D	1	M	2	fear	2	1
2de8be49-9179	2	21	1	3	none	2	23	D	2	M	2	fear	1	1
2de8be49-9179	2	21	1	3	none	2	23	D	3	M	2	fear	4	1
2de8be49-9179	2	21	1	3	none	2	24	S	1	K	1	joy	7	1
2de8be49-9179	2	21	1	3	none	2	24	S	2	K	1	joy	6	1
2de8be49-9179	2	21	1	3	none	2	24	S	3	K	1	joy	1	1
2de8be49-9179	2	21	1	3	none	2	25	D	1	K	2	fear	3	1
2de8be49-9179	2	21	1	3	none	2	25	D	2	K	2	fear	1	1
2de8be49-9179	2	21	1	3	none	2	25	D	3	K	2	fear	6	1
2de8be49-9179	2	21	1	3	none	2	26	S	1	M	1	joy	3	1
2de8be49-9179	2	21	1	3	none	2	26	S	2	M	1	joy	1	1
2de8be49-9179	2	21	1	3	none	2	26	S	3	M	1	joy	11	1
2de8be49-9179	2	21	1	3	none	2	27	D	1	M	1	sadness	2	1
2de8be49-9179	2	21	1	3	none	2	27	D	2	M	1	sadness	1	1
2de8be49-9179	2	21	1	3	none	2	27	D	3	M	1	sadness	2	1
2de8be49-9179	2	21	1	3	none	2	28	S	1	K	2	surprise	3	1
2de8be49-9179	2	21	1	3	none	2	28	S	2	K	2	surprise	1	1
2de8be49-9179	2	21	1	3	none	2	28	S	3	K	2	surprise	6	1
2de8be49-9179	2	21	1	3	none	2	29	D	1	K	2	sadness	1	1
2de8be49-9179	2	21	1	3	none	2	29	D	2	K	2	sadness	1	1
2de8be49-9179	2	21	1	3	none	2	29	D	3	K	2	sadness	2	1
2de8be49-9179	2	21	1	3	none	2	30	S	1	M	1	surprise	3	1
2de8be49-9179	2	21	1	3	none	2	30	S	2	M	1	surprise	1	1
2de8be49-9179	2	21	1	3	none	2	30	S	3	M	1	surprise	6	1
2de8be49-9179	2	21	1	3	none	2	31	D	1	M	2	embarrass	3	1
2de8be49-9179	2	21	1	3	none	2	31	D	2	M	2	embarrass	1	1
2de8be49-9179	2	21	1	3	none	2	31	D	3	M	2	embarrass	7	1
2de8be49-9179	2	21	1	3	none	2	32	S	1	K	1	fear	3	1
2de8be49-9179	2	21	1	3	none	2	32	S	2	K	1	fear	1	1
2de8be49-9179	2	21	1	3	none	2	32	S	3	K	1	fear	11	1
2de8be49-9179	2	21	1	3	none	2	33	D	1	K	2	disgust	3	1
2de8be49-9179	2	21	1	3	none	2	33	D	2	K	2	disgust	1	1
2de8be49-9179	2	21	1	3	none	2	33	D	3	K	2	disgust	5	1
2de8be49-9179	2	21	1	3	none	2	34	S	1	M	1	embarrass	3	1
2de8be49-9179	2	21	1	3	none	2	34	S	2	M	1	embarrass	2	1
2de8be49-9179	2	21	1	3	none	2	34	S	3	M	1	embarrass	7	1
2de8be49-9179	2	21	1	3	none	2	35	D	1	K	2	anger	3	1
2de8be49-9179	2	21	1	3	none	2	35	D	2	K	2	anger	1	1
2de8be49-9179	2	21	1	3	none	2	35	D	3	K	2	anger	5	1
2de8be49-9179	2	21	1	3	none	2	36	S	1	M	1	contempt	3	1
2de8be49-9179	2	21	1	3	none	2	36	S	2	M	1	contempt	1	1
2de8be49-9179	2	21	1	3	none	2	36	S	3	M	1	contempt	8	1
2de8be49-9179	2	21	1	3	none	2	37	D	1	M	1	contempt	3	1
2de8be49-9179	2	21	1	3	none	2	37	D	2	M	1	contempt	1	1
2de8be49-9179	2	21	1	3	none	2	37	D	3	M	1	contempt	8	1
2de8be49-9179	2	21	1	3	none	2	38	S	1	K	2	disgust	3	1
2de8be49-9179	2	21	1	3	none	2	38	S	2	K	2	disgust	1	1
2de8be49-9179	2	21	1	3	none	2	38	S	3	K	2	disgust	5	1
2de8be49-9179	2	21	1	3	none	2	39	D	1	M	1	surprise	3	1
2de8be49-9179	2	21	1	3	none	2	39	D	2	M	1	surprise	1	1
2de8be49-9179	2	21	1	3	none	2	39	D	3	M	1	surprise	11	1
2de8be49-9179	2	21	1	3	none	2	40	S	1	K	2	anger	3	1
2de8be49-9179	2	21	1	3	none	2	40	S	2	K	2	anger	1	1
2de8be49-9179	2	21	1	3	none	2	40	S	3	K	2	anger	3	1
2de8be49-9179	2	21	1	3	none	2	41	D	1	K	1	anger	3	1
2de8be49-9179	2	21	1	3	none	2	41	D	2	K	1	anger	1	1
2de8be49-9179	2	21	1	3	none	2	41	D	3	K	1	anger	10	1
2de8be49-9179	2	21	1	3	none	2	42	S	1	M	2	contempt	2	1
2de8be49-9179	2	21	1	3	none	2	42	S	2	M	2	contempt	1	1
2de8be49-9179	2	21	1	3	none	2	42	S	3	M	2	contempt	8	1
2de8be49-9179	2	21	1	3	none	2	43	D	1	K	1	sadness	2	1
2de8be49-9179	2	21	1	3	none	2	43	D	2	K	1	sadness	1	1
2de8be49-9179	2	21	1	3	none	2	43	D	3	K	1	sadness	11	1
2de8be49-9179	2	21	1	3	none	2	44	S	1	M	2	surprise	3	1
2de8be49-9179	2	21	1	3	none	2	44	S	2	M	2	surprise	1	1
2de8be49-9179	2	21	1	3	none	2	44	S	3	M	2	surprise	5	1
2de8be49-9179	2	21	1	3	none	2	45	D	1	M	2	joy	3	1
2de8be49-9179	2	21	1	3	none	2	45	D	2	M	2	joy	1	1
2de8be49-9179	2	21	1	3	none	2	45	D	3	M	2	joy	1	1
2de8be49-9179	2	21	1	3	none	2	46	S	1	K	1	neutral	3	1
2de8be49-9179	2	21	1	3	none	2	46	S	2	K	1	neutral	1	1
2de8be49-9179	2	21	1	3	none	2	46	S	3	K	1	neutral	10	1
2de8be49-9179	2	21	1	3	none	2	47	D	1	K	2	joy	6	1
2de8be49-9179	2	21	1	3	none	2	47	D	2	K	2	joy	1	1
2de8be49-9179	2	21	1	3	none	2	47	D	3	K	2	joy	6	1
2de8be49-9179	2	21	1	3	none	2	48	S	1	M	1	neutral	3	1
2de8be49-9179	2	21	1	3	none	2	48	S	2	M	1	neutral	1	1
2de8be49-9179	2	21	1	3	none	2	48	S	3	M	1	neutral	2	1
2de8be49-9179	2	21	1	3	none	2	49	D	1	K	2	embarrass	3	1
2de8be49-9179	2	21	1	3	none	2	49	D	2	K	2	embarrass	1	1
2de8be49-9179	2	21	1	3	none	2	49	D	3	K	2	embarrass	10	1
2de8be49-9179	2	21	1	3	none	2	50	S	1	M	1	fear	2	1
2de8be49-9179	2	21	1	3	none	2	50	S	2	M	1	fear	1	1
2de8be49-9179	2	21	1	3	none	2	50	S	3	M	1	fear	5	1
2de8be49-9179	2	21	1	3	none	2	51	D	1	M	2	disgust	2	1
2de8be49-9179	2	21	1	3	none	2	51	D	2	M	2	disgust	1	1
2de8be49-9179	2	21	1	3	none	2	51	D	3	M	2	disgust	5	1
2de8be49-9179	2	21	1	3	none	2	52	S	1	K	1	embarrass	2	1
2de8be49-9179	2	21	1	3	none	2	52	S	2	K	1	embarrass	1	1
2de8be49-9179	2	21	1	3	none	2	52	S	3	K	1	embarrass	7	1
2de8be49-9179	2	21	1	3	none	2	53	D	1	M	1	pride	6	1
2de8be49-9179	2	21	1	3	none	2	53	D	2	M	1	pride	1	1
2de8be49-9179	2	21	1	3	none	2	53	D	3	M	1	pride	1	1
2de8be49-9179	2	21	1	3	none	2	54	S	1	K	2	sadness	2	1
2de8be49-9179	2	21	1	3	none	2	54	S	2	K	2	sadness	1	1
2de8be49-9179	2	21	1	3	none	2	54	S	3	K	2	sadness	2	1
2de8be49-9179	2	21	1	3	none	2	55	D	1	K	2	contempt	3	1
2de8be49-9179	2	21	1	3	none	2	55	D	2	K	2	contempt	1	1
2de8be49-9179	2	21	1	3	none	2	55	D	3	K	2	contempt	8	1
2de8be49-9179	2	21	1	3	none	2	56	S	1	M	1	disgust	2	1
2de8be49-9179	2	21	1	3	none	2	56	S	2	M	1	disgust	3	1
2de8be49-9179	2	21	1	3	none	2	56	S	3	M	1	disgust	5	1
2de8be49-9179	2	21	1	3	none	2	57	D	1	M	1	neutral	3	1
2de8be49-9179	2	21	1	3	none	2	57	D	2	M	1	neutral	1	1
2de8be49-9179	2	21	1	3	none	2	57	D	3	M	1	neutral	10	1
2de8be49-9179	2	21	1	3	none	2	58	S	1	K	2	pride	4	1
2de8be49-9179	2	21	1	3	none	2	58	S	2	K	2	pride	2	1
2de8be49-9179	2	21	1	3	none	2	58	S	3	K	2	pride	9	1
2de8be49-9179	2	21	1	3	none	2	59	D	1	K	1	embarrass	2	1
2de8be49-9179	2	21	1	3	none	2	59	D	2	K	1	embarrass	1	1
2de8be49-9179	2	21	1	3	none	2	59	D	3	K	1	embarrass	7	1
2de8be49-9179	2	21	1	3	none	2	60	S	1	M	2	fear	1	1
2de8be49-9179	2	21	1	3	none	2	60	S	2	M	2	fear	1	1
2de8be49-9179	2	21	1	3	none	2	60	S	3	M	2	fear	4	1
2de8be49-9179	2	21	1	3	none	2	61	D	1	K	1	contempt	2	1
2de8be49-9179	2	21	1	3	none	2	61	D	2	K	1	contempt	3	1
2de8be49-9179	2	21	1	3	none	2	61	D	3	K	1	contempt	8	1
2de8be49-9179	2	21	1	3	none	2	62	S	1	M	2	disgust	3	1
2de8be49-9179	2	21	1	3	none	2	62	S	2	M	2	disgust	1	1
2de8be49-9179	2	21	1	3	none	2	62	S	3	M	2	disgust	5	1
2de8be49-9179	2	21	1	3	none	2	63	D	1	M	1	embarrass	2	1
2de8be49-9179	2	21	1	3	none	2	63	D	2	M	1	embarrass	1	1
2de8be49-9179	2	21	1	3	none	2	63	D	3	M	1	embarrass	5	1
2de8be49-9179	2	21	1	3	none	2	64	S	1	K	2	fear	1	1
2de8be49-9179	2	21	1	3	none	2	64	S	2	K	2	fear	1	1
2de8be49-9179	2	21	1	3	none	2	64	S	3	K	2	fear	4	1
2de8be49-9179	2	21	1	3	none	2	65	D	1	K	1	pride	5	1
2de8be49-9179	2	21	1	3	none	2	65	D	2	K	1	pride	1	1
2de8be49-9179	2	21	1	3	none	2	65	D	3	K	1	pride	9	1
2de8be49-9179	2	21	1	3	none	2	66	S	1	M	2	sadness	1	1
2de8be49-9179	2	21	1	3	none	2	66	S	2	M	2	sadness	3	1
2de8be49-9179	2	21	1	3	none	2	66	S	3	M	2	sadness	2	1
2de8be49-9179	2	21	1	3	none	2	67	D	1	M	2	neutral	3	1
2de8be49-9179	2	21	1	3	none	2	67	D	2	M	2	neutral	1	1
2de8be49-9179	2	21	1	3	none	2	67	D	3	M	2	neutral	10	1
2de8be49-9179	2	21	1	3	none	2	68	S	1	K	1	pride	4	1
2de8be49-9179	2	21	1	3	none	2	68	S	2	K	1	pride	1	1
2de8be49-9179	2	21	1	3	none	2	68	S	3	K	1	pride	9	1
2de8be49-9179	2	21	1	3	none	2	69	D	1	K	1	disgust	2	1
2de8be49-9179	2	21	1	3	none	2	69	D	2	K	1	disgust	2	1
2de8be49-9179	2	21	1	3	none	2	69	D	3	K	1	disgust	5	1
2de8be49-9179	2	21	1	3	none	2	70	S	1	M	2	embarrass	2	1
2de8be49-9179	2	21	1	3	none	2	70	S	2	M	2	embarrass	1	1
2de8be49-9179	2	21	1	3	none	2	70	S	3	M	2	embarrass	7	1
2de8be49-9179	2	21	1	3	none	2	71	D	1	M	1	anger	3	1
2de8be49-9179	2	21	1	3	none	2	71	D	2	M	1	anger	1	1
2de8be49-9179	2	21	1	3	none	2	71	D	3	M	1	anger	3	1
2de8be49-9179	2	21	1	3	none	2	72	S	1	K	2	contempt	3	1
2de8be49-9179	2	21	1	3	none	2	72	S	2	K	2	contempt	1	1
2de8be49-9179	2	21	1	3	none	2	72	S	3	K	2	contempt	8	1
2de8be49-9179	2	21	1	3	none	2	73	D	1	K	1	joy	7	1
2de8be49-9179	2	21	1	3	none	2	73	D	2	K	1	joy	6	1
2de8be49-9179	2	21	1	3	none	2	73	D	3	K	1	joy	1	1
2de8be49-9179	2	21	1	3	none	2	74	S	1	M	2	neutral	3	1
2de8be49-9179	2	21	1	3	none	2	74	S	2	M	2	neutral	1	1
2de8be49-9179	2	21	1	3	none	2	74	S	3	M	2	neutral	10	1
2de8be49-9179	2	21	1	3	none	2	75	D	1	M	1	fear	2	1
2de8be49-9179	2	21	1	3	none	2	75	D	2	M	1	fear	3	1
2de8be49-9179	2	21	1	3	none	2	75	D	3	M	1	fear	5	1
2de8be49-9179	2	21	1	3	none	2	76	S	1	K	2	joy	6	1
2de8be49-9179	2	21	1	3	none	2	76	S	2	K	2	joy	6	1
2de8be49-9179	2	21	1	3	none	2	76	S	3	K	2	joy	1	1
2de8be49-9179	2	21	1	3	none	2	77	D	1	M	1	joy	7	1
2de8be49-9179	2	21	1	3	none	2	77	D	2	M	1	joy	6	1
2de8be49-9179	2	21	1	3	none	2	77	D	3	M	1	joy	1	1
2de8be49-9179	2	21	1	3	none	2	78	S	1	K	2	neutral	3	1
2de8be49-9179	2	21	1	3	none	2	78	S	2	K	2	neutral	1	1
2de8be49-9179	2	21	1	3	none	2	78	S	3	K	2	neutral	10	1
2de8be49-9179	2	21	1	3	none	2	79	D	1	K	2	pride	4	1
2de8be49-9179	2	21	1	3	none	2	79	D	2	K	2	pride	2	1
2de8be49-9179	2	21	1	3	none	2	79	D	3	K	2	pride	9	1
2de8be49-9179	2	21	1	3	none	2	80	S	1	M	1	sadness	2	1
2de8be49-9179	2	21	1	3	none	2	80	S	2	M	1	sadness	4	1
2de8be49-9179	2	21	1	3	none	2	80	S	3	M	1	sadness	2	1
2de8be49-9179	2	21	1	3	none	2	81	S	4	prosopagnosia test	1	-	T	1
2de8be49-9179	2	21	1	3	none	2	82	S	4	prosopagnosia test	2	-	N	1
066c33a4-075f	3	25	1	5	specjalista obslugi klienta	4	1	D	1	M	2	joy	6	1
066c33a4-075f	3	25	1	5	specjalista obslugi klienta	4	1	D	2	M	2	joy	5	1
066c33a4-075f	3	25	1	5	specjalista obslugi klienta	4	1	D	3	M	2	joy	1	1
066c33a4-075f	3	25	1	5	specjalista obslugi klienta	4	2	S	1	K	1	neutral	5	1
066c33a4-075f	3	25	1	5	specjalista obslugi klienta	4	2	S	2	K	1	neutral	3	1
066c33a4-075f	3	25	1	5	specjalista obslugi klienta	4	2	S	3	K	1	neutral	2	1
066c33a4-075f	3	25	1	5	specjalista obslugi klienta	4	3	D	1	K	1	embarrass	3	1
066c33a4-075f	3	25	1	5	specjalista obslugi klienta	4	3	D	2	K	1	embarrass	3	1
066c33a4-075f	3	25	1	5	specjalista obslugi klienta	4	3	D	3	K	1	embarrass	7	1
066c33a4-075f	3	25	1	5	specjalista obslugi klienta	4	4	S	1	M	2	fear	1	1
066c33a4-075f	3	25	1	5	specjalista obslugi klienta	4	4	S	2	M	2	fear	5	1
066c33a4-075f	3	25	1	5	specjalista obslugi klienta	4	4	S	3	M	2	fear	5	1
066c33a4-075f	3	25	1	5	specjalista obslugi klienta	4	5	D	1	M	1	joy	6	1
066c33a4-075f	3	25	1	5	specjalista obslugi klienta	4	5	D	2	M	1	joy	4	1
066c33a4-075f	3	25	1	5	specjalista obslugi klienta	4	5	D	3	M	1	joy	1	1
066c33a4-075f	3	25	1	5	specjalista obslugi klienta	4	6	S	1	K	2	neutral	3	1
066c33a4-075f	3	25	1	5	specjalista obslugi klienta	4	6	S	2	K	2	neutral	1	1
066c33a4-075f	3	25	1	5	specjalista obslugi klienta	4	6	S	3	K	2	neutral	10	1
066c33a4-075f	3	25	1	5	specjalista obslugi klienta	4	7	D	1	K	1	disgust	2	1
066c33a4-075f	3	25	1	5	specjalista obslugi klienta	4	7	D	2	K	1	disgust	4	1
066c33a4-075f	3	25	1	5	specjalista obslugi klienta	4	7	D	3	K	1	disgust	5	1
066c33a4-075f	3	25	1	5	specjalista obslugi klienta	4	8	S	1	M	2	embarrass	4	1
066c33a4-075f	3	25	1	5	specjalista obslugi klienta	4	8	S	2	M	2	embarrass	4	1
066c33a4-075f	3	25	1	5	specjalista obslugi klienta	4	8	S	3	M	2	embarrass	11	1
066c33a4-075f	3	25	1	5	specjalista obslugi klienta	4	9	D	1	M	1	sadness	2	1
066c33a4-075f	3	25	1	5	specjalista obslugi klienta	4	9	D	2	M	1	sadness	2	1
066c33a4-075f	3	25	1	5	specjalista obslugi klienta	4	9	D	3	M	1	sadness	2	1
066c33a4-075f	3	25	1	5	specjalista obslugi klienta	4	10	S	1	K	2	surprise	4	1
066c33a4-075f	3	25	1	5	specjalista obslugi klienta	4	10	S	2	K	2	surprise	3	1
066c33a4-075f	3	25	1	5	specjalista obslugi klienta	4	10	S	3	K	2	surprise	6	1
066c33a4-075f	3	25	1	5	specjalista obslugi klienta	4	11	D	1	K	2	disgust	2	1
066c33a4-075f	3	25	1	5	specjalista obslugi klienta	4	11	D	2	K	2	disgust	2	1
066c33a4-075f	3	25	1	5	specjalista obslugi klienta	4	11	D	3	K	2	disgust	5	1
066c33a4-075f	3	25	1	5	specjalista obslugi klienta	4	12	S	1	M	1	embarrass	3	1
066c33a4-075f	3	25	1	5	specjalista obslugi klienta	4	12	S	2	M	1	embarrass	3	1
066c33a4-075f	3	25	1	5	specjalista obslugi klienta	4	12	S	3	M	1	embarrass	2	1
066c33a4-075f	3	25	1	5	specjalista obslugi klienta	4	13	D	1	M	2	neutral	2	1
066c33a4-075f	3	25	1	5	specjalista obslugi klienta	4	13	D	2	M	2	neutral	2	1
066c33a4-075f	3	25	1	5	specjalista obslugi klienta	4	13	D	3	M	2	neutral	10	1
066c33a4-075f	3	25	1	5	specjalista obslugi klienta	4	14	S	1	K	1	pride	6	1
066c33a4-075f	3	25	1	5	specjalista obslugi klienta	4	14	S	2	K	1	pride	4	1
066c33a4-075f	3	25	1	5	specjalista obslugi klienta	4	14	S	3	K	1	pride	9	1
066c33a4-075f	3	25	1	5	specjalista obslugi klienta	4	15	D	1	K	2	pride	6	1
066c33a4-075f	3	25	1	5	specjalista obslugi klienta	4	15	D	2	K	2	pride	5	1
066c33a4-075f	3	25	1	5	specjalista obslugi klienta	4	15	D	3	K	2	pride	9	1
066c33a4-075f	3	25	1	5	specjalista obslugi klienta	4	16	S	1	M	1	sadness	1	1
066c33a4-075f	3	25	1	5	specjalista obslugi klienta	4	16	S	2	M	1	sadness	3	1
066c33a4-075f	3	25	1	5	specjalista obslugi klienta	4	16	S	3	M	1	sadness	2	1
066c33a4-075f	3	25	1	5	specjalista obslugi klienta	4	17	D	1	K	2	anger	3	1
066c33a4-075f	3	25	1	5	specjalista obslugi klienta	4	17	D	2	K	2	anger	3	1
066c33a4-075f	3	25	1	5	specjalista obslugi klienta	4	17	D	3	K	2	anger	11	1
066c33a4-075f	3	25	1	5	specjalista obslugi klienta	4	18	S	1	M	1	contempt	4	1
066c33a4-075f	3	25	1	5	specjalista obslugi klienta	4	18	S	2	M	1	contempt	2	1
066c33a4-075f	3	25	1	5	specjalista obslugi klienta	4	18	S	3	M	1	contempt	6	1
066c33a4-075f	3	25	1	5	specjalista obslugi klienta	4	19	D	1	M	2	disgust	1	1
066c33a4-075f	3	25	1	5	specjalista obslugi klienta	4	19	D	2	M	2	disgust	5	1
066c33a4-075f	3	25	1	5	specjalista obslugi klienta	4	19	D	3	M	2	disgust	5	1
066c33a4-075f	3	25	1	5	specjalista obslugi klienta	4	20	S	1	K	1	embarrass	3	1
066c33a4-075f	3	25	1	5	specjalista obslugi klienta	4	20	S	2	K	1	embarrass	3	1
066c33a4-075f	3	25	1	5	specjalista obslugi klienta	4	20	S	3	K	1	embarrass	7	1
066c33a4-075f	3	25	1	5	specjalista obslugi klienta	4	21	D	1	M	1	disgust	1	1
066c33a4-075f	3	25	1	5	specjalista obslugi klienta	4	21	D	2	M	1	disgust	2	1
066c33a4-075f	3	25	1	5	specjalista obslugi klienta	4	21	D	3	M	1	disgust	3	1
066c33a4-075f	3	25	1	5	specjalista obslugi klienta	4	22	S	1	K	2	embarrass	2	1
066c33a4-075f	3	25	1	5	specjalista obslugi klienta	4	22	S	2	K	2	embarrass	2	1
066c33a4-075f	3	25	1	5	specjalista obslugi klienta	4	22	S	3	K	2	embarrass	7	1
066c33a4-075f	3	25	1	5	specjalista obslugi klienta	4	23	D	1	K	1	contempt	3	1
066c33a4-075f	3	25	1	5	specjalista obslugi klienta	4	23	D	2	K	1	contempt	3	1
066c33a4-075f	3	25	1	5	specjalista obslugi klienta	4	23	D	3	K	1	contempt	8	1
066c33a4-075f	3	25	1	5	specjalista obslugi klienta	4	24	S	1	M	2	disgust	1	1
066c33a4-075f	3	25	1	5	specjalista obslugi klienta	4	24	S	2	M	2	disgust	5	1
066c33a4-075f	3	25	1	5	specjalista obslugi klienta	4	24	S	3	M	2	disgust	3	1
066c33a4-075f	3	25	1	5	specjalista obslugi klienta	4	25	D	1	K	2	surprise	4	1
066c33a4-075f	3	25	1	5	specjalista obslugi klienta	4	25	D	2	K	2	surprise	3	1
066c33a4-075f	3	25	1	5	specjalista obslugi klienta	4	25	D	3	K	2	surprise	6	1
066c33a4-075f	3	25	1	5	specjalista obslugi klienta	4	26	S	1	M	1	anger	3	1
066c33a4-075f	3	25	1	5	specjalista obslugi klienta	4	26	S	2	M	1	anger	3	1
066c33a4-075f	3	25	1	5	specjalista obslugi klienta	4	26	S	3	M	1	anger	3	1
066c33a4-075f	3	25	1	5	specjalista obslugi klienta	4	27	D	1	M	2	sadness	1	1
066c33a4-075f	3	25	1	5	specjalista obslugi klienta	4	27	D	2	M	2	sadness	4	1
066c33a4-075f	3	25	1	5	specjalista obslugi klienta	4	27	D	3	M	2	sadness	2	1
066c33a4-075f	3	25	1	5	specjalista obslugi klienta	4	28	S	1	K	1	surprise	4	1
066c33a4-075f	3	25	1	5	specjalista obslugi klienta	4	28	S	2	K	1	surprise	4	1
066c33a4-075f	3	25	1	5	specjalista obslugi klienta	4	28	S	3	K	1	surprise	6	1
066c33a4-075f	3	25	1	5	specjalista obslugi klienta	4	29	D	1	K	1	joy	6	1
066c33a4-075f	3	25	1	5	specjalista obslugi klienta	4	29	D	2	K	1	joy	4	1
066c33a4-075f	3	25	1	5	specjalista obslugi klienta	4	29	D	3	K	1	joy	1	1
066c33a4-075f	3	25	1	5	specjalista obslugi klienta	4	30	S	1	M	2	neutral	4	1
066c33a4-075f	3	25	1	5	specjalista obslugi klienta	4	30	S	2	M	2	neutral	1	1
066c33a4-075f	3	25	1	5	specjalista obslugi klienta	4	30	S	3	M	2	neutral	10	1
066c33a4-075f	3	25	1	5	specjalista obslugi klienta	4	31	D	1	M	1	embarrass	3	1
066c33a4-075f	3	25	1	5	specjalista obslugi klienta	4	31	D	2	M	1	embarrass	3	1
066c33a4-075f	3	25	1	5	specjalista obslugi klienta	4	31	D	3	M	1	embarrass	7	1
066c33a4-075f	3	25	1	5	specjalista obslugi klienta	4	32	S	1	K	2	fear	2	1
066c33a4-075f	3	25	1	5	specjalista obslugi klienta	4	32	S	2	K	2	fear	2	1
066c33a4-075f	3	25	1	5	specjalista obslugi klienta	4	32	S	3	K	2	fear	5	1
066c33a4-075f	3	25	1	5	specjalista obslugi klienta	4	33	D	1	M	1	surprise	4	1
066c33a4-075f	3	25	1	5	specjalista obslugi klienta	4	33	D	2	M	1	surprise	3	1
066c33a4-075f	3	25	1	5	specjalista obslugi klienta	4	33	D	3	M	1	surprise	6	1
066c33a4-075f	3	25	1	5	specjalista obslugi klienta	4	34	S	1	K	2	anger	2	1
066c33a4-075f	3	25	1	5	specjalista obslugi klienta	4	34	S	2	K	2	anger	4	1
066c33a4-075f	3	25	1	5	specjalista obslugi klienta	4	34	S	3	K	2	anger	3	1
066c33a4-075f	3	25	1	5	specjalista obslugi klienta	4	35	D	1	K	1	neutral	4	1
066c33a4-075f	3	25	1	5	specjalista obslugi klienta	4	35	D	2	K	1	neutral	1	1
066c33a4-075f	3	25	1	5	specjalista obslugi klienta	4	35	D	3	K	1	neutral	10	1
066c33a4-075f	3	25	1	5	specjalista obslugi klienta	4	36	S	1	M	2	pride	5	1
066c33a4-075f	3	25	1	5	specjalista obslugi klienta	4	36	S	2	M	2	pride	4	1
066c33a4-075f	3	25	1	5	specjalista obslugi klienta	4	36	S	3	M	2	pride	9	1
066c33a4-075f	3	25	1	5	specjalista obslugi klienta	4	37	D	1	M	1	neutral	3	1
066c33a4-075f	3	25	1	5	specjalista obslugi klienta	4	37	D	2	M	1	neutral	2	1
066c33a4-075f	3	25	1	5	specjalista obslugi klienta	4	37	D	3	M	1	neutral	10	1
066c33a4-075f	3	25	1	5	specjalista obslugi klienta	4	38	S	1	K	2	pride	5	1
066c33a4-075f	3	25	1	5	specjalista obslugi klienta	4	38	S	2	K	2	pride	1	1
066c33a4-075f	3	25	1	5	specjalista obslugi klienta	4	38	S	3	K	2	pride	8	1
066c33a4-075f	3	25	1	5	specjalista obslugi klienta	4	39	D	1	K	1	surprise	5	1
066c33a4-075f	3	25	1	5	specjalista obslugi klienta	4	39	D	2	K	1	surprise	3	1
066c33a4-075f	3	25	1	5	specjalista obslugi klienta	4	39	D	3	K	1	surprise	9	1
066c33a4-075f	3	25	1	5	specjalista obslugi klienta	4	40	S	1	M	2	anger	1	1
066c33a4-075f	3	25	1	5	specjalista obslugi klienta	4	40	S	2	M	2	anger	4	1
066c33a4-075f	3	25	1	5	specjalista obslugi klienta	4	40	S	3	M	2	anger	3	1
066c33a4-075f	3	25	1	5	specjalista obslugi klienta	4	41	D	1	K	2	embarrass	2	1
066c33a4-075f	3	25	1	5	specjalista obslugi klienta	4	41	D	2	K	2	embarrass	2	1
066c33a4-075f	3	25	1	5	specjalista obslugi klienta	4	41	D	3	K	2	embarrass	7	1
066c33a4-075f	3	25	1	5	specjalista obslugi klienta	4	42	S	1	M	1	fear	3	1
066c33a4-075f	3	25	1	5	specjalista obslugi klienta	4	42	S	2	M	1	fear	3	1
066c33a4-075f	3	25	1	5	specjalista obslugi klienta	4	42	S	3	M	1	fear	7	1
066c33a4-075f	3	25	1	5	specjalista obslugi klienta	4	43	D	1	M	1	pride	6	1
066c33a4-075f	3	25	1	5	specjalista obslugi klienta	4	43	D	2	M	1	pride	4	1
066c33a4-075f	3	25	1	5	specjalista obslugi klienta	4	43	D	3	M	1	pride	9	1
066c33a4-075f	3	25	1	5	specjalista obslugi klienta	4	44	S	1	K	2	sadness	4	1
066c33a4-075f	3	25	1	5	specjalista obslugi klienta	4	44	S	2	K	2	sadness	4	1
066c33a4-075f	3	25	1	5	specjalista obslugi klienta	4	44	S	3	K	2	sadness	11	1
066c33a4-075f	3	25	1	5	specjalista obslugi klienta	4	45	D	1	M	2	fear	2	1
066c33a4-075f	3	25	1	5	specjalista obslugi klienta	4	45	D	2	M	2	fear	4	1
066c33a4-075f	3	25	1	5	specjalista obslugi klienta	4	45	D	3	M	2	fear	5	1
066c33a4-075f	3	25	1	5	specjalista obslugi klienta	4	46	S	1	K	1	joy	6	1
066c33a4-075f	3	25	1	5	specjalista obslugi klienta	4	46	S	2	K	1	joy	5	1
066c33a4-075f	3	25	1	5	specjalista obslugi klienta	4	46	S	3	K	1	joy	9	1
066c33a4-075f	3	25	1	5	specjalista obslugi klienta	4	47	D	1	K	1	sadness	6	1
066c33a4-075f	3	25	1	5	specjalista obslugi klienta	4	47	D	2	K	1	sadness	3	1
066c33a4-075f	3	25	1	5	specjalista obslugi klienta	4	47	D	3	K	1	sadness	10	1
066c33a4-075f	3	25	1	5	specjalista obslugi klienta	4	48	S	1	M	2	surprise	4	1
066c33a4-075f	3	25	1	5	specjalista obslugi klienta	4	48	S	2	M	2	surprise	3	1
066c33a4-075f	3	25	1	5	specjalista obslugi klienta	4	48	S	3	M	2	surprise	6	1
066c33a4-075f	3	25	1	5	specjalista obslugi klienta	4	49	D	1	M	2	surprise	4	1
066c33a4-075f	3	25	1	5	specjalista obslugi klienta	4	49	D	2	M	2	surprise	4	1
066c33a4-075f	3	25	1	5	specjalista obslugi klienta	4	49	D	3	M	2	surprise	6	1
066c33a4-075f	3	25	1	5	specjalista obslugi klienta	4	50	S	1	K	1	anger	1	1
066c33a4-075f	3	25	1	5	specjalista obslugi klienta	4	50	S	2	K	1	anger	5	1
066c33a4-075f	3	25	1	5	specjalista obslugi klienta	4	50	S	3	K	1	anger	3	1
066c33a4-075f	3	25	1	5	specjalista obslugi klienta	4	51	D	1	K	2	sadness	1	1
066c33a4-075f	3	25	1	5	specjalista obslugi klienta	4	51	D	2	K	2	sadness	4	1
066c33a4-075f	3	25	1	5	specjalista obslugi klienta	4	51	D	3	K	2	sadness	2	1
066c33a4-075f	3	25	1	5	specjalista obslugi klienta	4	52	S	1	M	1	surprise	4	1
066c33a4-075f	3	25	1	5	specjalista obslugi klienta	4	52	S	2	M	1	surprise	4	1
066c33a4-075f	3	25	1	5	specjalista obslugi klienta	4	52	S	3	M	1	surprise	6	1
066c33a4-075f	3	25	1	5	specjalista obslugi klienta	4	53	D	1	M	1	fear	2	1
066c33a4-075f	3	25	1	5	specjalista obslugi klienta	4	53	D	2	M	1	fear	3	1
066c33a4-075f	3	25	1	5	specjalista obslugi klienta	4	53	D	3	M	1	fear	5	1
066c33a4-075f	3	25	1	5	specjalista obslugi klienta	4	54	S	1	K	2	joy	6	1
066c33a4-075f	3	25	1	5	specjalista obslugi klienta	4	54	S	2	K	2	joy	5	1
066c33a4-075f	3	25	1	5	specjalista obslugi klienta	4	54	S	3	K	2	joy	1	1
066c33a4-075f	3	25	1	5	specjalista obslugi klienta	4	55	D	1	K	1	pride	6	1
066c33a4-075f	3	25	1	5	specjalista obslugi klienta	4	55	D	2	K	1	pride	5	1
066c33a4-075f	3	25	1	5	specjalista obslugi klienta	4	55	D	3	K	1	pride	9	1
066c33a4-075f	3	25	1	5	specjalista obslugi klienta	4	56	S	1	M	2	sadness	4	1
066c33a4-075f	3	25	1	5	specjalista obslugi klienta	4	56	S	2	M	2	sadness	5	1
066c33a4-075f	3	25	1	5	specjalista obslugi klienta	4	56	S	3	M	2	sadness	2	1
066c33a4-075f	3	25	1	5	specjalista obslugi klienta	4	57	D	1	K	2	neutral	3	1
066c33a4-075f	3	25	1	5	specjalista obslugi klienta	4	57	D	2	K	2	neutral	1	1
066c33a4-075f	3	25	1	5	specjalista obslugi klienta	4	57	D	3	K	2	neutral	10	1
066c33a4-075f	3	25	1	5	specjalista obslugi klienta	4	58	S	1	M	1	pride	7	1
066c33a4-075f	3	25	1	5	specjalista obslugi klienta	4	58	S	2	M	1	pride	4	1
066c33a4-075f	3	25	1	5	specjalista obslugi klienta	4	58	S	3	M	1	pride	1	1
066c33a4-075f	3	25	1	5	specjalista obslugi klienta	4	59	D	1	M	2	embarrass	2	1
066c33a4-075f	3	25	1	5	specjalista obslugi klienta	4	59	D	2	M	2	embarrass	2	1
066c33a4-075f	3	25	1	5	specjalista obslugi klienta	4	59	D	3	M	2	embarrass	7	1
066c33a4-075f	3	25	1	5	specjalista obslugi klienta	4	60	S	1	K	1	fear	2	1
066c33a4-075f	3	25	1	5	specjalista obslugi klienta	4	60	S	2	K	1	fear	2	1
066c33a4-075f	3	25	1	5	specjalista obslugi klienta	4	60	S	3	K	1	fear	4	1
066c33a4-075f	3	25	1	5	specjalista obslugi klienta	4	61	D	1	K	2	joy	7	1
066c33a4-075f	3	25	1	5	specjalista obslugi klienta	4	61	D	2	K	2	joy	5	1
066c33a4-075f	3	25	1	5	specjalista obslugi klienta	4	61	D	3	K	2	joy	1	1
066c33a4-075f	3	25	1	5	specjalista obslugi klienta	4	62	S	1	M	1	neutral	3	1
066c33a4-075f	3	25	1	5	specjalista obslugi klienta	4	62	S	2	M	1	neutral	3	1
066c33a4-075f	3	25	1	5	specjalista obslugi klienta	4	62	S	3	M	1	neutral	10	1
066c33a4-075f	3	25	1	5	specjalista obslugi klienta	4	63	D	1	K	1	fear	2	1
066c33a4-075f	3	25	1	5	specjalista obslugi klienta	4	63	D	2	K	1	fear	2	1
066c33a4-075f	3	25	1	5	specjalista obslugi klienta	4	63	D	3	K	1	fear	4	1
066c33a4-075f	3	25	1	5	specjalista obslugi klienta	4	64	S	1	M	2	joy	6	1
066c33a4-075f	3	25	1	5	specjalista obslugi klienta	4	64	S	2	M	2	joy	5	1
066c33a4-075f	3	25	1	5	specjalista obslugi klienta	4	64	S	3	M	2	joy	1	1
066c33a4-075f	3	25	1	5	specjalista obslugi klienta	4	65	D	1	M	2	contempt	3	1
066c33a4-075f	3	25	1	5	specjalista obslugi klienta	4	65	D	2	M	2	contempt	3	1
066c33a4-075f	3	25	1	5	specjalista obslugi klienta	4	65	D	3	M	2	contempt	11	1
066c33a4-075f	3	25	1	5	specjalista obslugi klienta	4	66	S	1	K	1	disgust	1	1
066c33a4-075f	3	25	1	5	specjalista obslugi klienta	4	66	S	2	K	1	disgust	2	1
066c33a4-075f	3	25	1	5	specjalista obslugi klienta	4	66	S	3	K	1	disgust	8	1
066c33a4-075f	3	25	1	5	specjalista obslugi klienta	4	67	D	1	K	2	contempt	2	1
066c33a4-075f	3	25	1	5	specjalista obslugi klienta	4	67	D	2	K	2	contempt	2	1
066c33a4-075f	3	25	1	5	specjalista obslugi klienta	4	67	D	3	K	2	contempt	5	1
066c33a4-075f	3	25	1	5	specjalista obslugi klienta	4	68	S	1	M	1	disgust	3	1
066c33a4-075f	3	25	1	5	specjalista obslugi klienta	4	68	S	2	M	1	disgust	3	1
066c33a4-075f	3	25	1	5	specjalista obslugi klienta	4	68	S	3	M	1	disgust	5	1
066c33a4-075f	3	25	1	5	specjalista obslugi klienta	4	69	D	1	M	2	pride	7	1
066c33a4-075f	3	25	1	5	specjalista obslugi klienta	4	69	D	2	M	2	pride	5	1
066c33a4-075f	3	25	1	5	specjalista obslugi klienta	4	69	D	3	M	2	pride	9	1
066c33a4-075f	3	25	1	5	specjalista obslugi klienta	4	70	S	1	K	1	sadness	1	1
066c33a4-075f	3	25	1	5	specjalista obslugi klienta	4	70	S	2	K	1	sadness	4	1
066c33a4-075f	3	25	1	5	specjalista obslugi klienta	4	70	S	3	K	1	sadness	2	1
066c33a4-075f	3	25	1	5	specjalista obslugi klienta	4	71	D	1	K	1	anger	3	1
066c33a4-075f	3	25	1	5	specjalista obslugi klienta	4	71	D	2	K	1	anger	2	1
066c33a4-075f	3	25	1	5	specjalista obslugi klienta	4	71	D	3	K	1	anger	11	1
066c33a4-075f	3	25	1	5	specjalista obslugi klienta	4	72	S	1	M	2	contempt	2	1
066c33a4-075f	3	25	1	5	specjalista obslugi klienta	4	72	S	2	M	2	contempt	2	1
066c33a4-075f	3	25	1	5	specjalista obslugi klienta	4	72	S	3	M	2	contempt	6	1
066c33a4-075f	3	25	1	5	specjalista obslugi klienta	4	73	D	1	M	1	contempt	1	1
066c33a4-075f	3	25	1	5	specjalista obslugi klienta	4	73	D	2	M	1	contempt	1	1
066c33a4-075f	3	25	1	5	specjalista obslugi klienta	4	73	D	3	M	1	contempt	11	1
066c33a4-075f	3	25	1	5	specjalista obslugi klienta	4	74	S	1	K	2	disgust	1	1
066c33a4-075f	3	25	1	5	specjalista obslugi klienta	4	74	S	2	K	2	disgust	4	1
066c33a4-075f	3	25	1	5	specjalista obslugi klienta	4	74	S	3	K	2	disgust	3	1
066c33a4-075f	3	25	1	5	specjalista obslugi klienta	4	75	D	1	K	2	fear	2	1
066c33a4-075f	3	25	1	5	specjalista obslugi klienta	4	75	D	2	K	2	fear	4	1
066c33a4-075f	3	25	1	5	specjalista obslugi klienta	4	75	D	3	K	2	fear	6	1
066c33a4-075f	3	25	1	5	specjalista obslugi klienta	4	76	S	1	M	1	joy	5	1
066c33a4-075f	3	25	1	5	specjalista obslugi klienta	4	76	S	2	M	1	joy	3	1
066c33a4-075f	3	25	1	5	specjalista obslugi klienta	4	76	S	3	M	1	joy	1	1
066c33a4-075f	3	25	1	5	specjalista obslugi klienta	4	77	D	1	M	1	anger	3	1
066c33a4-075f	3	25	1	5	specjalista obslugi klienta	4	77	D	2	M	1	anger	3	1
066c33a4-075f	3	25	1	5	specjalista obslugi klienta	4	77	D	3	M	1	anger	3	1
066c33a4-075f	3	25	1	5	specjalista obslugi klienta	4	78	S	1	K	2	contempt	4	1
066c33a4-075f	3	25	1	5	specjalista obslugi klienta	4	78	S	2	K	2	contempt	2	1
066c33a4-075f	3	25	1	5	specjalista obslugi klienta	4	78	S	3	K	2	contempt	6	1
066c33a4-075f	3	25	1	5	specjalista obslugi klienta	4	79	D	1	M	2	anger	2	1
066c33a4-075f	3	25	1	5	specjalista obslugi klienta	4	79	D	2	M	2	anger	3	1
066c33a4-075f	3	25	1	5	specjalista obslugi klienta	4	79	D	3	M	2	anger	3	1
066c33a4-075f	3	25	1	5	specjalista obslugi klienta	4	80	S	1	K	1	contempt	3	1
066c33a4-075f	3	25	1	5	specjalista obslugi klienta	4	80	S	2	K	1	contempt	3	1
066c33a4-075f	3	25	1	5	specjalista obslugi klienta	4	80	S	3	K	1	contempt	11	1
066c33a4-075f	3	25	1	5	specjalista obslugi klienta	4	81	S	4	prosopagnosia test	1	-	T	1
066c33a4-075f	3	25	1	5	specjalista obslugi klienta	4	82	S	4	prosopagnosia test	2	-	N	1
4abc81f5-5371	4	41	1	5	analityk	4	1	D	1	M	2	fear	1	1
4abc81f5-5371	4	41	1	5	analityk	4	1	D	2	M	2	fear	6	1
4abc81f5-5371	4	41	1	5	analityk	4	1	D	3	M	2	fear	4	1
4abc81f5-5371	4	41	1	5	analityk	4	2	S	1	K	2	sadness	1	1
4abc81f5-5371	4	41	1	5	analityk	4	2	S	2	K	2	sadness	2	1
4abc81f5-5371	4	41	1	5	analityk	4	2	S	3	K	2	sadness	2	1
4abc81f5-5371	4	41	1	5	analityk	4	3	D	1	K	2	joy	7	1
4abc81f5-5371	4	41	1	5	analityk	4	3	D	2	K	2	joy	5	1
4abc81f5-5371	4	41	1	5	analityk	4	3	D	3	K	2	joy	1	1
4abc81f5-5371	4	41	1	5	analityk	4	4	S	1	M	2	surprise	2	1
4abc81f5-5371	4	41	1	5	analityk	4	4	S	2	M	2	surprise	2	1
4abc81f5-5371	4	41	1	5	analityk	4	4	S	3	M	2	surprise	6	1
4abc81f5-5371	4	41	1	5	analityk	4	5	D	1	K	1	embarrass	2	1
4abc81f5-5371	4	41	1	5	analityk	4	5	D	2	K	1	embarrass	1	1
4abc81f5-5371	4	41	1	5	analityk	4	5	D	3	K	1	embarrass	7	1
4abc81f5-5371	4	41	1	5	analityk	4	6	S	1	M	1	pride	3	1
4abc81f5-5371	4	41	1	5	analityk	4	6	S	2	M	1	pride	4	1
4abc81f5-5371	4	41	1	5	analityk	4	6	S	3	M	1	pride	8	1
4abc81f5-5371	4	41	1	5	analityk	4	7	D	1	M	1	fear	2	1
4abc81f5-5371	4	41	1	5	analityk	4	7	D	2	M	1	fear	4	1
4abc81f5-5371	4	41	1	5	analityk	4	7	D	3	M	1	fear	6	1
4abc81f5-5371	4	41	1	5	analityk	4	8	S	1	K	1	sadness	1	1
4abc81f5-5371	4	41	1	5	analityk	4	8	S	2	K	1	sadness	7	1
4abc81f5-5371	4	41	1	5	analityk	4	8	S	3	K	1	sadness	2	1
4abc81f5-5371	4	41	1	5	analityk	4	9	D	1	M	2	anger	1	1
4abc81f5-5371	4	41	1	5	analityk	4	9	D	2	M	2	anger	7	1
4abc81f5-5371	4	41	1	5	analityk	4	9	D	3	M	2	anger	3	1
4abc81f5-5371	4	41	1	5	analityk	4	10	S	1	K	2	fear	1	1
4abc81f5-5371	4	41	1	5	analityk	4	10	S	2	K	2	fear	4	1
4abc81f5-5371	4	41	1	5	analityk	4	10	S	3	K	2	fear	4	1
4abc81f5-5371	4	41	1	5	analityk	4	11	D	1	K	2	neutral	4	1
4abc81f5-5371	4	41	1	5	analityk	4	11	D	2	K	2	neutral	4	1
4abc81f5-5371	4	41	1	5	analityk	4	11	D	3	K	2	neutral	10	1
4abc81f5-5371	4	41	1	5	analityk	4	12	S	1	M	2	anger	1	1
4abc81f5-5371	4	41	1	5	analityk	4	12	S	2	M	2	anger	6	1
4abc81f5-5371	4	41	1	5	analityk	4	12	S	3	M	2	anger	3	1
4abc81f5-5371	4	41	1	5	analityk	4	13	D	1	K	1	contempt	1	1
4abc81f5-5371	4	41	1	5	analityk	4	13	D	2	K	1	contempt	5	1
4abc81f5-5371	4	41	1	5	analityk	4	13	D	3	K	1	contempt	8	1
4abc81f5-5371	4	41	1	5	analityk	4	14	S	1	M	1	joy	7	1
4abc81f5-5371	4	41	1	5	analityk	4	14	S	2	M	1	joy	4	1
4abc81f5-5371	4	41	1	5	analityk	4	14	S	3	M	1	joy	1	1
4abc81f5-5371	4	41	1	5	analityk	4	15	D	1	M	2	sadness	2	1
4abc81f5-5371	4	41	1	5	analityk	4	15	D	2	M	2	sadness	4	1
4abc81f5-5371	4	41	1	5	analityk	4	15	D	3	M	2	sadness	2	1
4abc81f5-5371	4	41	1	5	analityk	4	16	S	1	K	2	disgust	1	1
4abc81f5-5371	4	41	1	5	analityk	4	16	S	2	K	2	disgust	3	1
4abc81f5-5371	4	41	1	5	analityk	4	16	S	3	K	2	disgust	5	1
4abc81f5-5371	4	41	1	5	analityk	4	17	D	1	K	1	surprise	3	1
4abc81f5-5371	4	41	1	5	analityk	4	17	D	2	K	1	surprise	1	1
4abc81f5-5371	4	41	1	5	analityk	4	17	D	3	K	1	surprise	6	1
4abc81f5-5371	4	41	1	5	analityk	4	18	S	1	M	1	embarrass	4	1
4abc81f5-5371	4	41	1	5	analityk	4	18	S	2	M	1	embarrass	4	1
4abc81f5-5371	4	41	1	5	analityk	4	18	S	3	M	1	embarrass	11	1
4abc81f5-5371	4	41	1	5	analityk	4	19	D	1	K	2	anger	1	1
4abc81f5-5371	4	41	1	5	analityk	4	19	D	2	K	2	anger	5	1
4abc81f5-5371	4	41	1	5	analityk	4	19	D	3	K	2	anger	3	1
4abc81f5-5371	4	41	1	5	analityk	4	20	S	1	M	2	fear	2	1
4abc81f5-5371	4	41	1	5	analityk	4	20	S	2	M	2	fear	4	1
4abc81f5-5371	4	41	1	5	analityk	4	20	S	3	M	2	fear	4	1
4abc81f5-5371	4	41	1	5	analityk	4	21	D	1	M	2	joy	7	1
4abc81f5-5371	4	41	1	5	analityk	4	21	D	2	M	2	joy	4	1
4abc81f5-5371	4	41	1	5	analityk	4	21	D	3	M	2	joy	1	1
4abc81f5-5371	4	41	1	5	analityk	4	22	S	1	K	2	surprise	3	1
4abc81f5-5371	4	41	1	5	analityk	4	22	S	2	K	2	surprise	1	1
4abc81f5-5371	4	41	1	5	analityk	4	22	S	3	K	2	surprise	6	1
4abc81f5-5371	4	41	1	5	analityk	4	23	D	1	K	2	pride	5	1
4abc81f5-5371	4	41	1	5	analityk	4	23	D	2	K	2	pride	1	1
4abc81f5-5371	4	41	1	5	analityk	4	23	D	3	K	2	pride	9	1
4abc81f5-5371	4	41	1	5	analityk	4	24	S	1	M	2	contempt	2	1
4abc81f5-5371	4	41	1	5	analityk	4	24	S	2	M	2	contempt	1	1
4abc81f5-5371	4	41	1	5	analityk	4	24	S	3	M	2	contempt	8	1
4abc81f5-5371	4	41	1	5	analityk	4	25	D	1	M	2	disgust	1	1
4abc81f5-5371	4	41	1	5	analityk	4	25	D	2	M	2	disgust	3	1
4abc81f5-5371	4	41	1	5	analityk	4	25	D	3	M	2	disgust	5	1
4abc81f5-5371	4	41	1	5	analityk	4	26	S	1	K	2	neutral	4	1
4abc81f5-5371	4	41	1	5	analityk	4	26	S	2	K	2	neutral	4	1
4abc81f5-5371	4	41	1	5	analityk	4	26	S	3	K	2	neutral	10	1
4abc81f5-5371	4	41	1	5	analityk	4	27	D	1	K	2	surprise	4	1
4abc81f5-5371	4	41	1	5	analityk	4	27	D	2	K	2	surprise	3	1
4abc81f5-5371	4	41	1	5	analityk	4	27	D	3	K	2	surprise	6	1
4abc81f5-5371	4	41	1	5	analityk	4	28	S	1	M	2	embarrass	3	1
4abc81f5-5371	4	41	1	5	analityk	4	28	S	2	M	2	embarrass	1	1
4abc81f5-5371	4	41	1	5	analityk	4	28	S	3	M	2	embarrass	7	1
4abc81f5-5371	4	41	1	5	analityk	4	29	D	1	K	1	pride	5	1
4abc81f5-5371	4	41	1	5	analityk	4	29	D	2	K	1	pride	2	1
4abc81f5-5371	4	41	1	5	analityk	4	29	D	3	K	1	pride	9	1
4abc81f5-5371	4	41	1	5	analityk	4	30	S	1	M	1	contempt	3	1
4abc81f5-5371	4	41	1	5	analityk	4	30	S	2	M	1	contempt	3	1
4abc81f5-5371	4	41	1	5	analityk	4	30	S	3	M	1	contempt	11	1
4abc81f5-5371	4	41	1	5	analityk	4	31	D	1	M	2	contempt	1	1
4abc81f5-5371	4	41	1	5	analityk	4	31	D	2	M	2	contempt	5	1
4abc81f5-5371	4	41	1	5	analityk	4	31	D	3	M	2	contempt	8	1
4abc81f5-5371	4	41	1	5	analityk	4	32	S	1	K	2	joy	7	1
4abc81f5-5371	4	41	1	5	analityk	4	32	S	2	K	2	joy	4	1
4abc81f5-5371	4	41	1	5	analityk	4	32	S	3	K	2	joy	1	1
4abc81f5-5371	4	41	1	5	analityk	4	33	D	1	K	1	disgust	2	1
4abc81f5-5371	4	41	1	5	analityk	4	33	D	2	K	1	disgust	4	1
4abc81f5-5371	4	41	1	5	analityk	4	33	D	3	K	1	disgust	5	1
4abc81f5-5371	4	41	1	5	analityk	4	34	S	1	M	1	neutral	4	1
4abc81f5-5371	4	41	1	5	analityk	4	34	S	2	M	1	neutral	1	1
4abc81f5-5371	4	41	1	5	analityk	4	34	S	3	M	1	neutral	10	1
4abc81f5-5371	4	41	1	5	analityk	4	35	D	1	K	1	fear	1	1
4abc81f5-5371	4	41	1	5	analityk	4	35	D	2	K	1	fear	6	1
4abc81f5-5371	4	41	1	5	analityk	4	35	D	3	K	1	fear	4	1
4abc81f5-5371	4	41	1	5	analityk	4	36	S	1	M	1	sadness	1	1
4abc81f5-5371	4	41	1	5	analityk	4	36	S	2	M	1	sadness	3	1
4abc81f5-5371	4	41	1	5	analityk	4	36	S	3	M	1	sadness	2	1
4abc81f5-5371	4	41	1	5	analityk	4	37	D	1	M	1	contempt	2	1
4abc81f5-5371	4	41	1	5	analityk	4	37	D	2	M	1	contempt	2	1
4abc81f5-5371	4	41	1	5	analityk	4	37	D	3	M	1	contempt	8	1
4abc81f5-5371	4	41	1	5	analityk	4	38	S	1	K	1	joy	7	1
4abc81f5-5371	4	41	1	5	analityk	4	38	S	2	K	1	joy	3	1
4abc81f5-5371	4	41	1	5	analityk	4	38	S	3	K	1	joy	9	1
4abc81f5-5371	4	41	1	5	analityk	4	39	D	1	K	2	contempt	3	1
4abc81f5-5371	4	41	1	5	analityk	4	39	D	2	K	2	contempt	2	1
4abc81f5-5371	4	41	1	5	analityk	4	39	D	3	K	2	contempt	6	1
4abc81f5-5371	4	41	1	5	analityk	4	40	S	1	M	2	joy	6	1
4abc81f5-5371	4	41	1	5	analityk	4	40	S	2	M	2	joy	2	1
4abc81f5-5371	4	41	1	5	analityk	4	40	S	3	M	2	joy	1	1
4abc81f5-5371	4	41	1	5	analityk	4	41	D	1	M	2	neutral	2	1
4abc81f5-5371	4	41	1	5	analityk	4	41	D	2	M	2	neutral	3	1
4abc81f5-5371	4	41	1	5	analityk	4	41	D	3	M	2	neutral	2	1
4abc81f5-5371	4	41	1	5	analityk	4	42	S	1	K	2	anger	1	1
4abc81f5-5371	4	41	1	5	analityk	4	42	S	2	K	2	anger	4	1
4abc81f5-5371	4	41	1	5	analityk	4	42	S	3	K	2	anger	3	1
4abc81f5-5371	4	41	1	5	analityk	4	43	D	1	K	2	disgust	1	1
4abc81f5-5371	4	41	1	5	analityk	4	43	D	2	K	2	disgust	4	1
4abc81f5-5371	4	41	1	5	analityk	4	43	D	3	K	2	disgust	5	1
4abc81f5-5371	4	41	1	5	analityk	4	44	S	1	M	2	neutral	4	1
4abc81f5-5371	4	41	1	5	analityk	4	44	S	2	M	2	neutral	2	1
4abc81f5-5371	4	41	1	5	analityk	4	44	S	3	M	2	neutral	10	1
4abc81f5-5371	4	41	1	5	analityk	4	45	D	1	M	1	joy	7	1
4abc81f5-5371	4	41	1	5	analityk	4	45	D	2	M	1	joy	3	1
4abc81f5-5371	4	41	1	5	analityk	4	45	D	3	M	1	joy	1	1
4abc81f5-5371	4	41	1	5	analityk	4	46	S	1	K	1	surprise	3	1
4abc81f5-5371	4	41	1	5	analityk	4	46	S	2	K	1	surprise	2	1
4abc81f5-5371	4	41	1	5	analityk	4	46	S	3	K	1	surprise	6	1
4abc81f5-5371	4	41	1	5	analityk	4	47	D	1	M	2	embarrass	3	1
4abc81f5-5371	4	41	1	5	analityk	4	47	D	2	M	2	embarrass	1	1
4abc81f5-5371	4	41	1	5	analityk	4	47	D	3	M	2	embarrass	7	1
4abc81f5-5371	4	41	1	5	analityk	4	48	S	1	K	2	pride	5	1
4abc81f5-5371	4	41	1	5	analityk	4	48	S	2	K	2	pride	3	1
4abc81f5-5371	4	41	1	5	analityk	4	48	S	3	K	2	pride	9	1
4abc81f5-5371	4	41	1	5	analityk	4	49	D	1	K	2	embarrass	1	1
4abc81f5-5371	4	41	1	5	analityk	4	49	D	2	K	2	embarrass	3	1
4abc81f5-5371	4	41	1	5	analityk	4	49	D	3	K	2	embarrass	7	1
4abc81f5-5371	4	41	1	5	analityk	4	50	S	1	M	2	pride	3	1
4abc81f5-5371	4	41	1	5	analityk	4	50	S	2	M	2	pride	2	1
4abc81f5-5371	4	41	1	5	analityk	4	50	S	3	M	2	pride	8	1
4abc81f5-5371	4	41	1	5	analityk	4	51	D	1	M	1	neutral	3	1
4abc81f5-5371	4	41	1	5	analityk	4	51	D	2	M	1	neutral	2	1
4abc81f5-5371	4	41	1	5	analityk	4	51	D	3	M	1	neutral	11	1
4abc81f5-5371	4	41	1	5	analityk	4	52	S	1	K	1	anger	2	1
4abc81f5-5371	4	41	1	5	analityk	4	52	S	2	K	1	anger	3	1
4abc81f5-5371	4	41	1	5	analityk	4	52	S	3	K	1	anger	11	1
4abc81f5-5371	4	41	1	5	analityk	4	53	D	1	K	1	sadness	1	1
4abc81f5-5371	4	41	1	5	analityk	4	53	D	2	K	1	sadness	4	1
4abc81f5-5371	4	41	1	5	analityk	4	53	D	3	K	1	sadness	2	1
4abc81f5-5371	4	41	1	5	analityk	4	54	S	1	M	1	disgust	1	1
4abc81f5-5371	4	41	1	5	analityk	4	54	S	2	M	1	disgust	4	1
4abc81f5-5371	4	41	1	5	analityk	4	54	S	3	M	1	disgust	5	1
4abc81f5-5371	4	41	1	5	analityk	4	55	D	1	M	1	disgust	1	1
4abc81f5-5371	4	41	1	5	analityk	4	55	D	2	M	1	disgust	4	1
4abc81f5-5371	4	41	1	5	analityk	4	55	D	3	M	1	disgust	5	1
4abc81f5-5371	4	41	1	5	analityk	4	56	S	1	K	1	neutral	4	1
4abc81f5-5371	4	41	1	5	analityk	4	56	S	2	K	1	neutral	1	1
4abc81f5-5371	4	41	1	5	analityk	4	56	S	3	K	1	neutral	10	1
4abc81f5-5371	4	41	1	5	analityk	4	57	D	1	M	2	pride	6	1
4abc81f5-5371	4	41	1	5	analityk	4	57	D	2	M	2	pride	2	1
4abc81f5-5371	4	41	1	5	analityk	4	57	D	3	M	2	pride	9	1
4abc81f5-5371	4	41	1	5	analityk	4	58	S	1	K	2	contempt	2	1
4abc81f5-5371	4	41	1	5	analityk	4	58	S	2	K	2	contempt	2	1
4abc81f5-5371	4	41	1	5	analityk	4	58	S	3	K	2	contempt	7	1
4abc81f5-5371	4	41	1	5	analityk	4	59	D	1	K	1	joy	7	1
4abc81f5-5371	4	41	1	5	analityk	4	59	D	2	K	1	joy	2	1
4abc81f5-5371	4	41	1	5	analityk	4	59	D	3	K	1	joy	1	1
4abc81f5-5371	4	41	1	5	analityk	4	60	S	1	M	1	surprise	2	1
4abc81f5-5371	4	41	1	5	analityk	4	60	S	2	M	1	surprise	3	1
4abc81f5-5371	4	41	1	5	analityk	4	60	S	3	M	1	surprise	6	1
4abc81f5-5371	4	41	1	5	analityk	4	61	D	1	M	1	embarrass	3	1
4abc81f5-5371	4	41	1	5	analityk	4	61	D	2	M	1	embarrass	2	1
4abc81f5-5371	4	41	1	5	analityk	4	61	D	3	M	1	embarrass	7	1
4abc81f5-5371	4	41	1	5	analityk	4	62	S	1	K	1	pride	2	1
4abc81f5-5371	4	41	1	5	analityk	4	62	S	2	K	1	pride	3	1
4abc81f5-5371	4	41	1	5	analityk	4	62	S	3	K	1	pride	8	1
4abc81f5-5371	4	41	1	5	analityk	4	63	D	1	K	2	sadness	1	1
4abc81f5-5371	4	41	1	5	analityk	4	63	D	2	K	2	sadness	5	1
4abc81f5-5371	4	41	1	5	analityk	4	63	D	3	K	2	sadness	2	1
4abc81f5-5371	4	41	1	5	analityk	4	64	S	1	M	2	disgust	1	1
4abc81f5-5371	4	41	1	5	analityk	4	64	S	2	M	2	disgust	3	1
4abc81f5-5371	4	41	1	5	analityk	4	64	S	3	M	2	disgust	5	1
4abc81f5-5371	4	41	1	5	analityk	4	65	D	1	M	1	anger	1	1
4abc81f5-5371	4	41	1	5	analityk	4	65	D	2	M	1	anger	2	1
4abc81f5-5371	4	41	1	5	analityk	4	65	D	3	M	1	anger	3	1
4abc81f5-5371	4	41	1	5	analityk	4	66	S	1	K	1	fear	1	1
4abc81f5-5371	4	41	1	5	analityk	4	66	S	2	K	1	fear	5	1
4abc81f5-5371	4	41	1	5	analityk	4	66	S	3	K	1	fear	4	1
4abc81f5-5371	4	41	1	5	analityk	4	67	D	1	M	2	surprise	2	1
4abc81f5-5371	4	41	1	5	analityk	4	67	D	2	M	2	surprise	1	1
4abc81f5-5371	4	41	1	5	analityk	4	67	D	3	M	2	surprise	6	1
4abc81f5-5371	4	41	1	5	analityk	4	68	S	1	K	2	embarrass	3	1
4abc81f5-5371	4	41	1	5	analityk	4	68	S	2	K	2	embarrass	2	1
4abc81f5-5371	4	41	1	5	analityk	4	68	S	3	K	2	embarrass	7	1
4abc81f5-5371	4	41	1	5	analityk	4	69	D	1	K	1	neutral	4	1
4abc81f5-5371	4	41	1	5	analityk	4	69	D	2	K	1	neutral	1	1
4abc81f5-5371	4	41	1	5	analityk	4	69	D	3	K	1	neutral	10	1
4abc81f5-5371	4	41	1	5	analityk	4	70	S	1	M	1	anger	1	1
4abc81f5-5371	4	41	1	5	analityk	4	70	S	2	M	1	anger	3	1
4abc81f5-5371	4	41	1	5	analityk	4	70	S	3	M	1	anger	3	1
4abc81f5-5371	4	41	1	5	analityk	4	71	D	1	M	1	surprise	4	1
4abc81f5-5371	4	41	1	5	analityk	4	71	D	2	M	1	surprise	1	1
4abc81f5-5371	4	41	1	5	analityk	4	71	D	3	M	1	surprise	6	1
4abc81f5-5371	4	41	1	5	analityk	4	72	S	1	K	1	embarrass	2	1
4abc81f5-5371	4	41	1	5	analityk	4	72	S	2	K	1	embarrass	3	1
4abc81f5-5371	4	41	1	5	analityk	4	72	S	3	K	1	embarrass	7	1
4abc81f5-5371	4	41	1	5	analityk	4	73	D	1	M	1	pride	2	1
4abc81f5-5371	4	41	1	5	analityk	4	73	D	2	M	1	pride	3	1
4abc81f5-5371	4	41	1	5	analityk	4	73	D	3	M	1	pride	8	1
4abc81f5-5371	4	41	1	5	analityk	4	74	S	1	K	1	contempt	1	1
4abc81f5-5371	4	41	1	5	analityk	4	74	S	2	K	1	contempt	4	1
4abc81f5-5371	4	41	1	5	analityk	4	74	S	3	K	1	contempt	8	1
4abc81f5-5371	4	41	1	5	analityk	4	75	D	1	K	2	fear	1	1
4abc81f5-5371	4	41	1	5	analityk	4	75	D	2	K	2	fear	4	1
4abc81f5-5371	4	41	1	5	analityk	4	75	D	3	K	2	fear	4	1
4abc81f5-5371	4	41	1	5	analityk	4	76	S	1	M	2	sadness	1	1
4abc81f5-5371	4	41	1	5	analityk	4	76	S	2	M	2	sadness	5	1
4abc81f5-5371	4	41	1	5	analityk	4	76	S	3	M	2	sadness	2	1
4abc81f5-5371	4	41	1	5	analityk	4	77	D	1	K	1	anger	1	1
4abc81f5-5371	4	41	1	5	analityk	4	77	D	2	K	1	anger	3	1
4abc81f5-5371	4	41	1	5	analityk	4	77	D	3	K	1	anger	3	1
4abc81f5-5371	4	41	1	5	analityk	4	78	S	1	M	1	fear	2	1
4abc81f5-5371	4	41	1	5	analityk	4	78	S	2	M	1	fear	2	1
4abc81f5-5371	4	41	1	5	analityk	4	78	S	3	M	1	fear	4	1
4abc81f5-5371	4	41	1	5	analityk	4	79	D	1	M	1	sadness	2	1
4abc81f5-5371	4	41	1	5	analityk	4	79	D	2	M	1	sadness	1	1
4abc81f5-5371	4	41	1	5	analityk	4	79	D	3	M	1	sadness	2	1
4abc81f5-5371	4	41	1	5	analityk	4	80	S	1	K	1	disgust	1	1
4abc81f5-5371	4	41	1	5	analityk	4	80	S	2	K	1	disgust	4	1
4abc81f5-5371	4	41	1	5	analityk	4	80	S	3	K	1	disgust	5	1
4abc81f5-5371	4	41	1	5	analityk	4	81	S	4	prosopagnosia test	1	-	T	1
4abc81f5-5371	4	41	1	5	analityk	4	82	S	4	prosopagnosia test	2	-	N	1
c62cfd16-1803	5	30	1	3	dzia≥alnoúś	1	1	D	1	M	1	neutral	3	1
c62cfd16-1803	5	30	1	3	dzia≥alnoúś	1	1	D	2	M	1	neutral	1	1
c62cfd16-1803	5	30	1	3	dzia≥alnoúś	1	1	D	3	M	1	neutral	10	1
c62cfd16-1803	5	30	1	3	dzia≥alnoúś	1	2	S	1	K	2	pride	5	1
c62cfd16-1803	5	30	1	3	dzia≥alnoúś	1	2	S	2	K	2	pride	2	1
c62cfd16-1803	5	30	1	3	dzia≥alnoúś	1	2	S	3	K	2	pride	1	1
c62cfd16-1803	5	30	1	3	dzia≥alnoúś	1	3	D	1	M	2	contempt	1	1
c62cfd16-1803	5	30	1	3	dzia≥alnoúś	1	3	D	2	M	2	contempt	3	1
c62cfd16-1803	5	30	1	3	dzia≥alnoúś	1	3	D	3	M	2	contempt	5	1
c62cfd16-1803	5	30	1	3	dzia≥alnoúś	1	4	S	1	K	1	disgust	2	1
c62cfd16-1803	5	30	1	3	dzia≥alnoúś	1	4	S	2	K	1	disgust	3	1
c62cfd16-1803	5	30	1	3	dzia≥alnoúś	1	4	S	3	K	1	disgust	5	1
c62cfd16-1803	5	30	1	3	dzia≥alnoúś	1	5	D	1	K	2	neutral	3	1
c62cfd16-1803	5	30	1	3	dzia≥alnoúś	1	5	D	2	K	2	neutral	1	1
c62cfd16-1803	5	30	1	3	dzia≥alnoúś	1	5	D	3	K	2	neutral	10	1
c62cfd16-1803	5	30	1	3	dzia≥alnoúś	1	6	S	1	M	1	pride	4	1
c62cfd16-1803	5	30	1	3	dzia≥alnoúś	1	6	S	2	M	1	pride	1	1
c62cfd16-1803	5	30	1	3	dzia≥alnoúś	1	6	S	3	M	1	pride	1	1
c62cfd16-1803	5	30	1	3	dzia≥alnoúś	1	7	D	1	K	1	neutral	3	1
c62cfd16-1803	5	30	1	3	dzia≥alnoúś	1	7	D	2	K	1	neutral	1	1
c62cfd16-1803	5	30	1	3	dzia≥alnoúś	1	7	D	3	K	1	neutral	10	1
c62cfd16-1803	5	30	1	3	dzia≥alnoúś	1	8	S	1	M	2	pride	4	1
c62cfd16-1803	5	30	1	3	dzia≥alnoúś	1	8	S	2	M	2	pride	1	1
c62cfd16-1803	5	30	1	3	dzia≥alnoúś	1	8	S	3	M	2	pride	1	1
c62cfd16-1803	5	30	1	3	dzia≥alnoúś	1	9	D	1	M	1	contempt	3	1
c62cfd16-1803	5	30	1	3	dzia≥alnoúś	1	9	D	2	M	1	contempt	1	1
c62cfd16-1803	5	30	1	3	dzia≥alnoúś	1	9	D	3	M	1	contempt	6	1
c62cfd16-1803	5	30	1	3	dzia≥alnoúś	1	10	S	1	K	2	disgust	2	1
c62cfd16-1803	5	30	1	3	dzia≥alnoúś	1	10	S	2	K	2	disgust	2	1
c62cfd16-1803	5	30	1	3	dzia≥alnoúś	1	10	S	3	K	2	disgust	8	1
c62cfd16-1803	5	30	1	3	dzia≥alnoúś	1	11	D	1	M	1	anger	2	1
c62cfd16-1803	5	30	1	3	dzia≥alnoúś	1	11	D	2	M	1	anger	3	1
c62cfd16-1803	5	30	1	3	dzia≥alnoúś	1	11	D	3	M	1	anger	3	1
c62cfd16-1803	5	30	1	3	dzia≥alnoúś	1	12	S	1	K	2	contempt	3	1
c62cfd16-1803	5	30	1	3	dzia≥alnoúś	1	12	S	2	K	2	contempt	1	1
c62cfd16-1803	5	30	1	3	dzia≥alnoúś	1	12	S	3	K	2	contempt	6	1
c62cfd16-1803	5	30	1	3	dzia≥alnoúś	1	13	D	1	K	2	pride	5	1
c62cfd16-1803	5	30	1	3	dzia≥alnoúś	1	13	D	2	K	2	pride	3	1
c62cfd16-1803	5	30	1	3	dzia≥alnoúś	1	13	D	3	K	2	pride	9	1
c62cfd16-1803	5	30	1	3	dzia≥alnoúś	1	14	S	1	M	1	sadness	2	1
c62cfd16-1803	5	30	1	3	dzia≥alnoúś	1	14	S	2	M	1	sadness	3	1
c62cfd16-1803	5	30	1	3	dzia≥alnoúś	1	14	S	3	M	1	sadness	2	1
c62cfd16-1803	5	30	1	3	dzia≥alnoúś	1	15	D	1	K	2	disgust	2	1
c62cfd16-1803	5	30	1	3	dzia≥alnoúś	1	15	D	2	K	2	disgust	4	1
c62cfd16-1803	5	30	1	3	dzia≥alnoúś	1	15	D	3	K	2	disgust	5	1
c62cfd16-1803	5	30	1	3	dzia≥alnoúś	1	16	S	1	M	1	embarrass	3	1
c62cfd16-1803	5	30	1	3	dzia≥alnoúś	1	16	S	2	M	1	embarrass	2	1
c62cfd16-1803	5	30	1	3	dzia≥alnoúś	1	16	S	3	M	1	embarrass	2	1
c62cfd16-1803	5	30	1	3	dzia≥alnoúś	1	17	D	1	M	1	joy	7	1
c62cfd16-1803	5	30	1	3	dzia≥alnoúś	1	17	D	2	M	1	joy	2	1
c62cfd16-1803	5	30	1	3	dzia≥alnoúś	1	17	D	3	M	1	joy	1	1
c62cfd16-1803	5	30	1	3	dzia≥alnoúś	1	18	S	1	K	2	neutral	3	1
c62cfd16-1803	5	30	1	3	dzia≥alnoúś	1	18	S	2	K	2	neutral	3	1
c62cfd16-1803	5	30	1	3	dzia≥alnoúś	1	18	S	3	K	2	neutral	10	1
c62cfd16-1803	5	30	1	3	dzia≥alnoúś	1	19	D	1	K	2	sadness	2	1
c62cfd16-1803	5	30	1	3	dzia≥alnoúś	1	19	D	2	K	2	sadness	4	1
c62cfd16-1803	5	30	1	3	dzia≥alnoúś	1	19	D	3	K	2	sadness	2	1
c62cfd16-1803	5	30	1	3	dzia≥alnoúś	1	20	S	1	M	1	surprise	3	1
c62cfd16-1803	5	30	1	3	dzia≥alnoúś	1	20	S	2	M	1	surprise	1	1
c62cfd16-1803	5	30	1	3	dzia≥alnoúś	1	20	S	3	M	1	surprise	6	1
c62cfd16-1803	5	30	1	3	dzia≥alnoúś	1	21	D	1	M	2	embarrass	4	1
c62cfd16-1803	5	30	1	3	dzia≥alnoúś	1	21	D	2	M	2	embarrass	3	1
c62cfd16-1803	5	30	1	3	dzia≥alnoúś	1	21	D	3	M	2	embarrass	8	1
c62cfd16-1803	5	30	1	3	dzia≥alnoúś	1	22	S	1	K	1	fear	2	1
c62cfd16-1803	5	30	1	3	dzia≥alnoúś	1	22	S	2	K	1	fear	3	1
c62cfd16-1803	5	30	1	3	dzia≥alnoúś	1	22	S	3	K	1	fear	4	1
c62cfd16-1803	5	30	1	3	dzia≥alnoúś	1	23	D	1	K	1	surprise	3	1
c62cfd16-1803	5	30	1	3	dzia≥alnoúś	1	23	D	2	K	1	surprise	2	1
c62cfd16-1803	5	30	1	3	dzia≥alnoúś	1	23	D	3	K	1	surprise	6	1
c62cfd16-1803	5	30	1	3	dzia≥alnoúś	1	24	S	1	M	2	anger	2	1
c62cfd16-1803	5	30	1	3	dzia≥alnoúś	1	24	S	2	M	2	anger	4	1
c62cfd16-1803	5	30	1	3	dzia≥alnoúś	1	24	S	3	M	2	anger	5	1
c62cfd16-1803	5	30	1	3	dzia≥alnoúś	1	25	D	1	M	2	neutral	3	1
c62cfd16-1803	5	30	1	3	dzia≥alnoúś	1	25	D	2	M	2	neutral	1	1
c62cfd16-1803	5	30	1	3	dzia≥alnoúś	1	25	D	3	M	2	neutral	10	1
c62cfd16-1803	5	30	1	3	dzia≥alnoúś	1	26	S	1	K	1	pride	7	1
c62cfd16-1803	5	30	1	3	dzia≥alnoúś	1	26	S	2	K	1	pride	3	1
c62cfd16-1803	5	30	1	3	dzia≥alnoúś	1	26	S	3	K	1	pride	9	1
c62cfd16-1803	5	30	1	3	dzia≥alnoúś	1	27	D	1	M	1	surprise	3	1
c62cfd16-1803	5	30	1	3	dzia≥alnoúś	1	27	D	2	M	1	surprise	2	1
c62cfd16-1803	5	30	1	3	dzia≥alnoúś	1	27	D	3	M	1	surprise	6	1
c62cfd16-1803	5	30	1	3	dzia≥alnoúś	1	28	S	1	K	2	anger	2	1
c62cfd16-1803	5	30	1	3	dzia≥alnoúś	1	28	S	2	K	2	anger	4	1
c62cfd16-1803	5	30	1	3	dzia≥alnoúś	1	28	S	3	K	2	anger	3	1
c62cfd16-1803	5	30	1	3	dzia≥alnoúś	1	29	D	1	K	2	anger	1	1
c62cfd16-1803	5	30	1	3	dzia≥alnoúś	1	29	D	2	K	2	anger	4	1
c62cfd16-1803	5	30	1	3	dzia≥alnoúś	1	29	D	3	K	2	anger	8	1
c62cfd16-1803	5	30	1	3	dzia≥alnoúś	1	30	S	1	M	1	contempt	3	1
c62cfd16-1803	5	30	1	3	dzia≥alnoúś	1	30	S	2	M	1	contempt	4	1
c62cfd16-1803	5	30	1	3	dzia≥alnoúś	1	30	S	3	M	1	contempt	8	1
c62cfd16-1803	5	30	1	3	dzia≥alnoúś	1	31	D	1	K	1	contempt	3	1
c62cfd16-1803	5	30	1	3	dzia≥alnoúś	1	31	D	2	K	1	contempt	5	1
c62cfd16-1803	5	30	1	3	dzia≥alnoúś	1	31	D	3	K	1	contempt	8	1
c62cfd16-1803	5	30	1	3	dzia≥alnoúś	1	32	S	1	M	2	disgust	1	1
c62cfd16-1803	5	30	1	3	dzia≥alnoúś	1	32	S	2	M	2	disgust	3	1
c62cfd16-1803	5	30	1	3	dzia≥alnoúś	1	32	S	3	M	2	disgust	5	1
c62cfd16-1803	5	30	1	3	dzia≥alnoúś	1	33	D	1	M	2	sadness	1	1
c62cfd16-1803	5	30	1	3	dzia≥alnoúś	1	33	D	2	M	2	sadness	3	1
c62cfd16-1803	5	30	1	3	dzia≥alnoúś	1	33	D	3	M	2	sadness	2	1
c62cfd16-1803	5	30	1	3	dzia≥alnoúś	1	34	S	1	K	1	surprise	1	1
c62cfd16-1803	5	30	1	3	dzia≥alnoúś	1	34	S	2	K	1	surprise	3	1
c62cfd16-1803	5	30	1	3	dzia≥alnoúś	1	34	S	3	K	1	surprise	6	1
c62cfd16-1803	5	30	1	3	dzia≥alnoúś	1	35	D	1	K	2	embarrass	1	1
c62cfd16-1803	5	30	1	3	dzia≥alnoúś	1	35	D	2	K	2	embarrass	6	1
c62cfd16-1803	5	30	1	3	dzia≥alnoúś	1	35	D	3	K	2	embarrass	8	1
c62cfd16-1803	5	30	1	3	dzia≥alnoúś	1	36	S	1	M	1	fear	2	1
c62cfd16-1803	5	30	1	3	dzia≥alnoúś	1	36	S	2	M	1	fear	3	1
c62cfd16-1803	5	30	1	3	dzia≥alnoúś	1	36	S	3	M	1	fear	6	1
c62cfd16-1803	5	30	1	3	dzia≥alnoúś	1	37	D	1	M	2	pride	7	1
c62cfd16-1803	5	30	1	3	dzia≥alnoúś	1	37	D	2	M	2	pride	3	1
c62cfd16-1803	5	30	1	3	dzia≥alnoúś	1	37	D	3	M	2	pride	9	1
c62cfd16-1803	5	30	1	3	dzia≥alnoúś	1	38	S	1	K	1	sadness	1	1
c62cfd16-1803	5	30	1	3	dzia≥alnoúś	1	38	S	2	K	1	sadness	3	1
c62cfd16-1803	5	30	1	3	dzia≥alnoúś	1	38	S	3	K	1	sadness	2	1
c62cfd16-1803	5	30	1	3	dzia≥alnoúś	1	39	D	1	M	1	sadness	1	1
c62cfd16-1803	5	30	1	3	dzia≥alnoúś	1	39	D	2	M	1	sadness	4	1
c62cfd16-1803	5	30	1	3	dzia≥alnoúś	1	39	D	3	M	1	sadness	6	1
c62cfd16-1803	5	30	1	3	dzia≥alnoúś	1	40	S	1	K	2	surprise	3	1
c62cfd16-1803	5	30	1	3	dzia≥alnoúś	1	40	S	2	K	2	surprise	3	1
c62cfd16-1803	5	30	1	3	dzia≥alnoúś	1	40	S	3	K	2	surprise	6	1
c62cfd16-1803	5	30	1	3	dzia≥alnoúś	1	41	D	1	K	1	fear	1	1
c62cfd16-1803	5	30	1	3	dzia≥alnoúś	1	41	D	2	K	1	fear	4	1
c62cfd16-1803	5	30	1	3	dzia≥alnoúś	1	41	D	3	K	1	fear	4	1
c62cfd16-1803	5	30	1	3	dzia≥alnoúś	1	42	S	1	M	2	joy	7	1
c62cfd16-1803	5	30	1	3	dzia≥alnoúś	1	42	S	2	M	2	joy	3	1
c62cfd16-1803	5	30	1	3	dzia≥alnoúś	1	42	S	3	M	2	joy	1	1
c62cfd16-1803	5	30	1	3	dzia≥alnoúś	1	43	D	1	K	1	embarrass	1	1
c62cfd16-1803	5	30	1	3	dzia≥alnoúś	1	43	D	2	K	1	embarrass	6	1
c62cfd16-1803	5	30	1	3	dzia≥alnoúś	1	43	D	3	K	1	embarrass	8	1
c62cfd16-1803	5	30	1	3	dzia≥alnoúś	1	44	S	1	M	2	fear	1	1
c62cfd16-1803	5	30	1	3	dzia≥alnoúś	1	44	S	2	M	2	fear	3	1
c62cfd16-1803	5	30	1	3	dzia≥alnoúś	1	44	S	3	M	2	fear	4	1
c62cfd16-1803	5	30	1	3	dzia≥alnoúś	1	45	D	1	M	1	embarrass	3	1
c62cfd16-1803	5	30	1	3	dzia≥alnoúś	1	45	D	2	M	1	embarrass	6	1
c62cfd16-1803	5	30	1	3	dzia≥alnoúś	1	45	D	3	M	1	embarrass	8	1
c62cfd16-1803	5	30	1	3	dzia≥alnoúś	1	46	S	1	K	2	fear	1	1
c62cfd16-1803	5	30	1	3	dzia≥alnoúś	1	46	S	2	K	2	fear	4	1
c62cfd16-1803	5	30	1	3	dzia≥alnoúś	1	46	S	3	K	2	fear	4	1
c62cfd16-1803	5	30	1	3	dzia≥alnoúś	1	47	D	1	K	1	disgust	3	1
c62cfd16-1803	5	30	1	3	dzia≥alnoúś	1	47	D	2	K	1	disgust	7	1
c62cfd16-1803	5	30	1	3	dzia≥alnoúś	1	47	D	3	K	1	disgust	8	1
c62cfd16-1803	5	30	1	3	dzia≥alnoúś	1	48	S	1	M	2	embarrass	2	1
c62cfd16-1803	5	30	1	3	dzia≥alnoúś	1	48	S	2	M	2	embarrass	3	1
c62cfd16-1803	5	30	1	3	dzia≥alnoúś	1	48	S	3	M	2	embarrass	7	1
c62cfd16-1803	5	30	1	3	dzia≥alnoúś	1	49	D	1	K	1	pride	7	1
c62cfd16-1803	5	30	1	3	dzia≥alnoúś	1	49	D	2	K	1	pride	7	1
c62cfd16-1803	5	30	1	3	dzia≥alnoúś	1	49	D	3	K	1	pride	8	1
c62cfd16-1803	5	30	1	3	dzia≥alnoúś	1	50	S	1	M	2	sadness	1	1
c62cfd16-1803	5	30	1	3	dzia≥alnoúś	1	50	S	2	M	2	sadness	4	1
c62cfd16-1803	5	30	1	3	dzia≥alnoúś	1	50	S	3	M	2	sadness	4	1
c62cfd16-1803	5	30	1	3	dzia≥alnoúś	1	51	D	1	M	1	disgust	1	1
c62cfd16-1803	5	30	1	3	dzia≥alnoúś	1	51	D	2	M	1	disgust	6	1
c62cfd16-1803	5	30	1	3	dzia≥alnoúś	1	51	D	3	M	1	disgust	3	1
c62cfd16-1803	5	30	1	3	dzia≥alnoúś	1	52	S	1	K	2	embarrass	1	1
c62cfd16-1803	5	30	1	3	dzia≥alnoúś	1	52	S	2	K	2	embarrass	4	1
c62cfd16-1803	5	30	1	3	dzia≥alnoúś	1	52	S	3	K	2	embarrass	7	1
c62cfd16-1803	5	30	1	3	dzia≥alnoúś	1	53	D	1	K	1	joy	6	1
c62cfd16-1803	5	30	1	3	dzia≥alnoúś	1	53	D	2	K	1	joy	3	1
c62cfd16-1803	5	30	1	3	dzia≥alnoúś	1	53	D	3	K	1	joy	1	1
c62cfd16-1803	5	30	1	3	dzia≥alnoúś	1	54	S	1	M	2	neutral	3	1
c62cfd16-1803	5	30	1	3	dzia≥alnoúś	1	54	S	2	M	2	neutral	1	1
c62cfd16-1803	5	30	1	3	dzia≥alnoúś	1	54	S	3	M	2	neutral	10	1
c62cfd16-1803	5	30	1	3	dzia≥alnoúś	1	55	D	1	M	2	surprise	3	1
c62cfd16-1803	5	30	1	3	dzia≥alnoúś	1	55	D	2	M	2	surprise	2	1
c62cfd16-1803	5	30	1	3	dzia≥alnoúś	1	55	D	3	M	2	surprise	6	1
c62cfd16-1803	5	30	1	3	dzia≥alnoúś	1	56	S	1	K	1	anger	2	1
c62cfd16-1803	5	30	1	3	dzia≥alnoúś	1	56	S	2	K	1	anger	2	1
c62cfd16-1803	5	30	1	3	dzia≥alnoúś	1	56	S	3	K	1	anger	3	1
c62cfd16-1803	5	30	1	3	dzia≥alnoúś	1	57	D	1	K	2	fear	1	1
c62cfd16-1803	5	30	1	3	dzia≥alnoúś	1	57	D	2	K	2	fear	5	1
c62cfd16-1803	5	30	1	3	dzia≥alnoúś	1	57	D	3	K	2	fear	4	1
c62cfd16-1803	5	30	1	3	dzia≥alnoúś	1	58	S	1	M	1	joy	6	1
c62cfd16-1803	5	30	1	3	dzia≥alnoúś	1	58	S	2	M	1	joy	3	1
c62cfd16-1803	5	30	1	3	dzia≥alnoúś	1	58	S	3	M	1	joy	4	1
c62cfd16-1803	5	30	1	3	dzia≥alnoúś	1	59	D	1	M	2	fear	1	1
c62cfd16-1803	5	30	1	3	dzia≥alnoúś	1	59	D	2	M	2	fear	3	1
c62cfd16-1803	5	30	1	3	dzia≥alnoúś	1	59	D	3	M	2	fear	4	1
c62cfd16-1803	5	30	1	3	dzia≥alnoúś	1	60	S	1	K	1	joy	3	1
c62cfd16-1803	5	30	1	3	dzia≥alnoúś	1	60	S	2	K	1	joy	2	1
c62cfd16-1803	5	30	1	3	dzia≥alnoúś	1	60	S	3	K	1	joy	1	1
c62cfd16-1803	5	30	1	3	dzia≥alnoúś	1	61	D	1	K	2	contempt	3	1
c62cfd16-1803	5	30	1	3	dzia≥alnoúś	1	61	D	2	K	2	contempt	4	1
c62cfd16-1803	5	30	1	3	dzia≥alnoúś	1	61	D	3	K	2	contempt	6	1
c62cfd16-1803	5	30	1	3	dzia≥alnoúś	1	62	S	1	M	1	disgust	2	1
c62cfd16-1803	5	30	1	3	dzia≥alnoúś	1	62	S	2	M	1	disgust	6	1
c62cfd16-1803	5	30	1	3	dzia≥alnoúś	1	62	S	3	M	1	disgust	8	1
c62cfd16-1803	5	30	1	3	dzia≥alnoúś	1	63	D	1	M	2	joy	6	1
c62cfd16-1803	5	30	1	3	dzia≥alnoúś	1	63	D	2	M	2	joy	3	1
c62cfd16-1803	5	30	1	3	dzia≥alnoúś	1	63	D	3	M	2	joy	1	1
c62cfd16-1803	5	30	1	3	dzia≥alnoúś	1	64	S	1	K	1	neutral	3	1
c62cfd16-1803	5	30	1	3	dzia≥alnoúś	1	64	S	2	K	1	neutral	4	1
c62cfd16-1803	5	30	1	3	dzia≥alnoúś	1	64	S	3	K	1	neutral	10	1
c62cfd16-1803	5	30	1	3	dzia≥alnoúś	1	65	D	1	K	1	sadness	1	1
c62cfd16-1803	5	30	1	3	dzia≥alnoúś	1	65	D	2	K	1	sadness	4	1
c62cfd16-1803	5	30	1	3	dzia≥alnoúś	1	65	D	3	K	1	sadness	2	1
c62cfd16-1803	5	30	1	3	dzia≥alnoúś	1	66	S	1	M	2	surprise	3	1
c62cfd16-1803	5	30	1	3	dzia≥alnoúś	1	66	S	2	M	2	surprise	4	1
c62cfd16-1803	5	30	1	3	dzia≥alnoúś	1	66	S	3	M	2	surprise	6	1
c62cfd16-1803	5	30	1	3	dzia≥alnoúś	1	67	D	1	M	1	pride	6	1
c62cfd16-1803	5	30	1	3	dzia≥alnoúś	1	67	D	2	M	1	pride	4	1
c62cfd16-1803	5	30	1	3	dzia≥alnoúś	1	67	D	3	M	1	pride	9	1
c62cfd16-1803	5	30	1	3	dzia≥alnoúś	1	68	S	1	K	2	sadness	1	1
c62cfd16-1803	5	30	1	3	dzia≥alnoúś	1	68	S	2	K	2	sadness	4	1
c62cfd16-1803	5	30	1	3	dzia≥alnoúś	1	68	S	3	K	2	sadness	4	1
c62cfd16-1803	5	30	1	3	dzia≥alnoúś	1	69	D	1	K	2	surprise	3	1
c62cfd16-1803	5	30	1	3	dzia≥alnoúś	1	69	D	2	K	2	surprise	3	1
c62cfd16-1803	5	30	1	3	dzia≥alnoúś	1	69	D	3	K	2	surprise	6	1
c62cfd16-1803	5	30	1	3	dzia≥alnoúś	1	70	S	1	M	1	anger	2	1
c62cfd16-1803	5	30	1	3	dzia≥alnoúś	1	70	S	2	M	1	anger	5	1
c62cfd16-1803	5	30	1	3	dzia≥alnoúś	1	70	S	3	M	1	anger	3	1
c62cfd16-1803	5	30	1	3	dzia≥alnoúś	1	71	D	1	M	2	anger	1	1
c62cfd16-1803	5	30	1	3	dzia≥alnoúś	1	71	D	2	M	2	anger	7	1
c62cfd16-1803	5	30	1	3	dzia≥alnoúś	1	71	D	3	M	2	anger	3	1
c62cfd16-1803	5	30	1	3	dzia≥alnoúś	1	72	S	1	K	1	contempt	1	1
c62cfd16-1803	5	30	1	3	dzia≥alnoúś	1	72	S	2	K	1	contempt	7	1
c62cfd16-1803	5	30	1	3	dzia≥alnoúś	1	72	S	3	K	1	contempt	8	1
c62cfd16-1803	5	30	1	3	dzia≥alnoúś	1	73	D	1	M	2	disgust	1	1
c62cfd16-1803	5	30	1	3	dzia≥alnoúś	1	73	D	2	M	2	disgust	5	1
c62cfd16-1803	5	30	1	3	dzia≥alnoúś	1	73	D	3	M	2	disgust	3	1
c62cfd16-1803	5	30	1	3	dzia≥alnoúś	1	74	S	1	K	1	embarrass	2	1
c62cfd16-1803	5	30	1	3	dzia≥alnoúś	1	74	S	2	K	1	embarrass	4	1
c62cfd16-1803	5	30	1	3	dzia≥alnoúś	1	74	S	3	K	1	embarrass	7	1
c62cfd16-1803	5	30	1	3	dzia≥alnoúś	1	75	D	1	K	1	anger	1	1
c62cfd16-1803	5	30	1	3	dzia≥alnoúś	1	75	D	2	K	1	anger	5	1
c62cfd16-1803	5	30	1	3	dzia≥alnoúś	1	75	D	3	K	1	anger	3	1
c62cfd16-1803	5	30	1	3	dzia≥alnoúś	1	76	S	1	M	2	contempt	3	1
c62cfd16-1803	5	30	1	3	dzia≥alnoúś	1	76	S	2	M	2	contempt	6	1
c62cfd16-1803	5	30	1	3	dzia≥alnoúś	1	76	S	3	M	2	contempt	6	1
c62cfd16-1803	5	30	1	3	dzia≥alnoúś	1	77	D	1	M	1	fear	1	1
c62cfd16-1803	5	30	1	3	dzia≥alnoúś	1	77	D	2	M	1	fear	4	1
c62cfd16-1803	5	30	1	3	dzia≥alnoúś	1	77	D	3	M	1	fear	4	1
c62cfd16-1803	5	30	1	3	dzia≥alnoúś	1	78	S	1	K	2	joy	6	1
c62cfd16-1803	5	30	1	3	dzia≥alnoúś	1	78	S	2	K	2	joy	4	1
c62cfd16-1803	5	30	1	3	dzia≥alnoúś	1	78	S	3	K	2	joy	1	1
c62cfd16-1803	5	30	1	3	dzia≥alnoúś	1	79	D	1	K	2	joy	7	1
c62cfd16-1803	5	30	1	3	dzia≥alnoúś	1	79	D	2	K	2	joy	3	1
c62cfd16-1803	5	30	1	3	dzia≥alnoúś	1	79	D	3	K	2	joy	1	1
c62cfd16-1803	5	30	1	3	dzia≥alnoúś	1	80	S	1	M	1	neutral	3	1
c62cfd16-1803	5	30	1	3	dzia≥alnoúś	1	80	S	2	M	1	neutral	1	1
c62cfd16-1803	5	30	1	3	dzia≥alnoúś	1	80	S	3	M	1	neutral	10	1
c62cfd16-1803	5	30	1	3	dzia≥alnoúś	1	81	S	4	prosopagnosia test	1	-	T	1
c62cfd16-1803	5	30	1	3	dzia≥alnoúś	1	82	S	4	prosopagnosia test	2	-	N	1
500138a3-bc51	6	19	1	3	none	2	1	D	1	M	2	fear	2	1
500138a3-bc51	6	19	1	3	none	2	1	D	2	M	2	fear	2	1
500138a3-bc51	6	19	1	3	none	2	1	D	3	M	2	fear	4	1
500138a3-bc51	6	19	1	3	none	2	2	S	1	K	1	joy	4	1
500138a3-bc51	6	19	1	3	none	2	2	S	2	K	1	joy	1	1
500138a3-bc51	6	19	1	3	none	2	2	S	3	K	1	joy	1	1
500138a3-bc51	6	19	1	3	none	2	3	D	1	M	1	pride	5	1
500138a3-bc51	6	19	1	3	none	2	3	D	2	M	1	pride	4	1
500138a3-bc51	6	19	1	3	none	2	3	D	3	M	1	pride	1	1
500138a3-bc51	6	19	1	3	none	2	4	S	1	K	2	sadness	2	1
500138a3-bc51	6	19	1	3	none	2	4	S	2	K	2	sadness	4	1
500138a3-bc51	6	19	1	3	none	2	4	S	3	K	2	sadness	2	1
500138a3-bc51	6	19	1	3	none	2	5	D	1	K	2	pride	2	1
500138a3-bc51	6	19	1	3	none	2	5	D	2	K	2	pride	6	1
500138a3-bc51	6	19	1	3	none	2	5	D	3	K	2	pride	8	1
500138a3-bc51	6	19	1	3	none	2	6	S	1	M	1	sadness	1	1
500138a3-bc51	6	19	1	3	none	2	6	S	2	M	1	sadness	3	1
500138a3-bc51	6	19	1	3	none	2	6	S	3	M	1	sadness	2	1
500138a3-bc51	6	19	1	3	none	2	7	D	1	M	2	contempt	2	1
500138a3-bc51	6	19	1	3	none	2	7	D	2	M	2	contempt	5	1
500138a3-bc51	6	19	1	3	none	2	7	D	3	M	2	contempt	8	1
500138a3-bc51	6	19	1	3	none	2	8	S	1	K	1	disgust	1	1
500138a3-bc51	6	19	1	3	none	2	8	S	2	K	1	disgust	5	1
500138a3-bc51	6	19	1	3	none	2	8	S	3	K	1	disgust	5	1
500138a3-bc51	6	19	1	3	none	2	9	D	1	M	1	joy	4	1
500138a3-bc51	6	19	1	3	none	2	9	D	2	M	1	joy	4	1
500138a3-bc51	6	19	1	3	none	2	9	D	3	M	1	joy	11	1
500138a3-bc51	6	19	1	3	none	2	10	S	1	K	2	neutral	3	1
500138a3-bc51	6	19	1	3	none	2	10	S	2	K	2	neutral	2	1
500138a3-bc51	6	19	1	3	none	2	10	S	3	K	2	neutral	10	1
500138a3-bc51	6	19	1	3	none	2	11	D	1	K	2	neutral	3	1
500138a3-bc51	6	19	1	3	none	2	11	D	2	K	2	neutral	2	1
500138a3-bc51	6	19	1	3	none	2	11	D	3	K	2	neutral	10	1
500138a3-bc51	6	19	1	3	none	2	12	S	1	M	1	pride	4	1
500138a3-bc51	6	19	1	3	none	2	12	S	2	M	1	pride	2	1
500138a3-bc51	6	19	1	3	none	2	12	S	3	M	1	pride	10	1
500138a3-bc51	6	19	1	3	none	2	13	D	1	M	1	neutral	3	1
500138a3-bc51	6	19	1	3	none	2	13	D	2	M	1	neutral	2	1
500138a3-bc51	6	19	1	3	none	2	13	D	3	M	1	neutral	10	1
500138a3-bc51	6	19	1	3	none	2	14	S	1	K	2	pride	4	1
500138a3-bc51	6	19	1	3	none	2	14	S	2	K	2	pride	3	1
500138a3-bc51	6	19	1	3	none	2	14	S	3	K	2	pride	1	1
500138a3-bc51	6	19	1	3	none	2	15	D	1	K	2	embarrass	1	1
500138a3-bc51	6	19	1	3	none	2	15	D	2	K	2	embarrass	5	1
500138a3-bc51	6	19	1	3	none	2	15	D	3	K	2	embarrass	8	1
500138a3-bc51	6	19	1	3	none	2	16	S	1	M	1	fear	2	1
500138a3-bc51	6	19	1	3	none	2	16	S	2	M	1	fear	1	1
500138a3-bc51	6	19	1	3	none	2	16	S	3	M	1	fear	4	1
500138a3-bc51	6	19	1	3	none	2	17	D	1	M	1	anger	2	1
500138a3-bc51	6	19	1	3	none	2	17	D	2	M	1	anger	3	1
500138a3-bc51	6	19	1	3	none	2	17	D	3	M	1	anger	3	1
500138a3-bc51	6	19	1	3	none	2	18	S	1	K	2	contempt	3	1
500138a3-bc51	6	19	1	3	none	2	18	S	2	K	2	contempt	1	1
500138a3-bc51	6	19	1	3	none	2	18	S	3	K	2	contempt	10	1
500138a3-bc51	6	19	1	3	none	2	19	D	1	K	1	embarrass	2	1
500138a3-bc51	6	19	1	3	none	2	19	D	2	K	1	embarrass	2	1
500138a3-bc51	6	19	1	3	none	2	19	D	3	K	1	embarrass	8	1
500138a3-bc51	6	19	1	3	none	2	20	S	1	M	2	fear	2	1
500138a3-bc51	6	19	1	3	none	2	20	S	2	M	2	fear	1	1
500138a3-bc51	6	19	1	3	none	2	20	S	3	M	2	fear	5	1
500138a3-bc51	6	19	1	3	none	2	21	D	1	K	1	joy	4	1
500138a3-bc51	6	19	1	3	none	2	21	D	2	K	1	joy	2	1
500138a3-bc51	6	19	1	3	none	2	21	D	3	K	1	joy	1	1
500138a3-bc51	6	19	1	3	none	2	22	S	1	M	2	neutral	3	1
500138a3-bc51	6	19	1	3	none	2	22	S	2	M	2	neutral	2	1
500138a3-bc51	6	19	1	3	none	2	22	S	3	M	2	neutral	10	1
500138a3-bc51	6	19	1	3	none	2	23	D	1	M	2	embarrass	2	1
500138a3-bc51	6	19	1	3	none	2	23	D	2	M	2	embarrass	4	1
500138a3-bc51	6	19	1	3	none	2	23	D	3	M	2	embarrass	8	1
500138a3-bc51	6	19	1	3	none	2	24	S	1	K	1	fear	2	1
500138a3-bc51	6	19	1	3	none	2	24	S	2	K	1	fear	2	1
500138a3-bc51	6	19	1	3	none	2	24	S	3	K	1	fear	5	1
500138a3-bc51	6	19	1	3	none	2	25	D	1	K	2	surprise	3	1
500138a3-bc51	6	19	1	3	none	2	25	D	2	K	2	surprise	2	1
500138a3-bc51	6	19	1	3	none	2	25	D	3	K	2	surprise	6	1
500138a3-bc51	6	19	1	3	none	2	26	S	1	M	1	anger	2	1
500138a3-bc51	6	19	1	3	none	2	26	S	2	M	1	anger	1	1
500138a3-bc51	6	19	1	3	none	2	26	S	3	M	1	anger	3	1
500138a3-bc51	6	19	1	3	none	2	27	D	1	M	2	sadness	2	1
500138a3-bc51	6	19	1	3	none	2	27	D	2	M	2	sadness	2	1
500138a3-bc51	6	19	1	3	none	2	27	D	3	M	2	sadness	2	1
500138a3-bc51	6	19	1	3	none	2	28	S	1	K	1	surprise	3	1
500138a3-bc51	6	19	1	3	none	2	28	S	2	K	1	surprise	2	1
500138a3-bc51	6	19	1	3	none	2	28	S	3	K	1	surprise	6	1
500138a3-bc51	6	19	1	3	none	2	29	D	1	M	2	anger	2	1
500138a3-bc51	6	19	1	3	none	2	29	D	2	M	2	anger	3	1
500138a3-bc51	6	19	1	3	none	2	29	D	3	M	2	anger	3	1
500138a3-bc51	6	19	1	3	none	2	30	S	1	K	1	contempt	2	1
500138a3-bc51	6	19	1	3	none	2	30	S	2	K	1	contempt	4	1
500138a3-bc51	6	19	1	3	none	2	30	S	3	K	1	contempt	5	1
500138a3-bc51	6	19	1	3	none	2	31	D	1	K	2	joy	6	1
500138a3-bc51	6	19	1	3	none	2	31	D	2	K	2	joy	3	1
500138a3-bc51	6	19	1	3	none	2	31	D	3	K	2	joy	1	1
500138a3-bc51	6	19	1	3	none	2	32	S	1	M	1	neutral	3	1
500138a3-bc51	6	19	1	3	none	2	32	S	2	M	1	neutral	2	1
500138a3-bc51	6	19	1	3	none	2	32	S	3	M	1	neutral	10	1
500138a3-bc51	6	19	1	3	none	2	33	D	1	K	1	disgust	1	1
500138a3-bc51	6	19	1	3	none	2	33	D	2	K	1	disgust	4	1
500138a3-bc51	6	19	1	3	none	2	33	D	3	K	1	disgust	5	1
500138a3-bc51	6	19	1	3	none	2	34	S	1	M	2	embarrass	2	1
500138a3-bc51	6	19	1	3	none	2	34	S	2	M	2	embarrass	3	1
500138a3-bc51	6	19	1	3	none	2	34	S	3	M	2	embarrass	8	1
500138a3-bc51	6	19	1	3	none	2	35	D	1	M	1	contempt	2	1
500138a3-bc51	6	19	1	3	none	2	35	D	2	M	1	contempt	2	1
500138a3-bc51	6	19	1	3	none	2	35	D	3	M	1	contempt	8	1
500138a3-bc51	6	19	1	3	none	2	36	S	1	K	2	disgust	1	1
500138a3-bc51	6	19	1	3	none	2	36	S	2	K	2	disgust	4	1
500138a3-bc51	6	19	1	3	none	2	36	S	3	K	2	disgust	5	1
500138a3-bc51	6	19	1	3	none	2	37	D	1	M	1	embarrass	3	1
500138a3-bc51	6	19	1	3	none	2	37	D	2	M	1	embarrass	2	1
500138a3-bc51	6	19	1	3	none	2	37	D	3	M	1	embarrass	7	1
500138a3-bc51	6	19	1	3	none	2	38	S	1	K	2	fear	2	1
500138a3-bc51	6	19	1	3	none	2	38	S	2	K	2	fear	3	1
500138a3-bc51	6	19	1	3	none	2	38	S	3	K	2	fear	4	1
500138a3-bc51	6	19	1	3	none	2	39	D	1	K	2	contempt	2	1
500138a3-bc51	6	19	1	3	none	2	39	D	2	K	2	contempt	4	1
500138a3-bc51	6	19	1	3	none	2	39	D	3	K	2	contempt	8	1
500138a3-bc51	6	19	1	3	none	2	40	S	1	M	1	disgust	2	1
500138a3-bc51	6	19	1	3	none	2	40	S	2	M	1	disgust	3	1
500138a3-bc51	6	19	1	3	none	2	40	S	3	M	1	disgust	5	1
500138a3-bc51	6	19	1	3	none	2	41	D	1	K	2	sadness	1	1
500138a3-bc51	6	19	1	3	none	2	41	D	2	K	2	sadness	4	1
500138a3-bc51	6	19	1	3	none	2	41	D	3	K	2	sadness	2	1
500138a3-bc51	6	19	1	3	none	2	42	S	1	M	1	surprise	3	1
500138a3-bc51	6	19	1	3	none	2	42	S	2	M	1	surprise	2	1
500138a3-bc51	6	19	1	3	none	2	42	S	3	M	1	surprise	6	1
500138a3-bc51	6	19	1	3	none	2	43	D	1	M	1	fear	2	1
500138a3-bc51	6	19	1	3	none	2	43	D	2	M	1	fear	1	1
500138a3-bc51	6	19	1	3	none	2	43	D	3	M	1	fear	4	1
500138a3-bc51	6	19	1	3	none	2	44	S	1	K	2	joy	5	1
500138a3-bc51	6	19	1	3	none	2	44	S	2	K	2	joy	3	1
500138a3-bc51	6	19	1	3	none	2	44	S	3	K	2	joy	1	1
500138a3-bc51	6	19	1	3	none	2	45	D	1	K	1	sadness	2	1
500138a3-bc51	6	19	1	3	none	2	45	D	2	K	1	sadness	2	1
500138a3-bc51	6	19	1	3	none	2	45	D	3	K	1	sadness	2	1
500138a3-bc51	6	19	1	3	none	2	46	S	1	M	2	surprise	3	1
500138a3-bc51	6	19	1	3	none	2	46	S	2	M	2	surprise	2	1
500138a3-bc51	6	19	1	3	none	2	46	S	3	M	2	surprise	6	1
500138a3-bc51	6	19	1	3	none	2	47	D	1	M	1	surprise	3	1
500138a3-bc51	6	19	1	3	none	2	47	D	2	M	1	surprise	2	1
500138a3-bc51	6	19	1	3	none	2	47	D	3	M	1	surprise	6	1
500138a3-bc51	6	19	1	3	none	2	48	S	1	K	2	anger	2	1
500138a3-bc51	6	19	1	3	none	2	48	S	2	K	2	anger	3	1
500138a3-bc51	6	19	1	3	none	2	48	S	3	K	2	anger	3	1
500138a3-bc51	6	19	1	3	none	2	49	D	1	K	1	surprise	2	1
500138a3-bc51	6	19	1	3	none	2	49	D	2	K	1	surprise	2	1
500138a3-bc51	6	19	1	3	none	2	49	D	3	K	1	surprise	6	1
500138a3-bc51	6	19	1	3	none	2	50	S	1	M	2	anger	2	1
500138a3-bc51	6	19	1	3	none	2	50	S	2	M	2	anger	2	1
500138a3-bc51	6	19	1	3	none	2	50	S	3	M	2	anger	3	1
500138a3-bc51	6	19	1	3	none	2	51	D	1	K	2	anger	2	1
500138a3-bc51	6	19	1	3	none	2	51	D	2	K	2	anger	3	1
500138a3-bc51	6	19	1	3	none	2	51	D	3	K	2	anger	3	1
500138a3-bc51	6	19	1	3	none	2	52	S	1	M	1	contempt	2	1
500138a3-bc51	6	19	1	3	none	2	52	S	2	M	1	contempt	3	1
500138a3-bc51	6	19	1	3	none	2	52	S	3	M	1	contempt	8	1
500138a3-bc51	6	19	1	3	none	2	53	D	1	M	2	pride	4	1
500138a3-bc51	6	19	1	3	none	2	53	D	2	M	2	pride	1	1
500138a3-bc51	6	19	1	3	none	2	53	D	3	M	2	pride	9	1
500138a3-bc51	6	19	1	3	none	2	54	S	1	K	1	sadness	2	1
500138a3-bc51	6	19	1	3	none	2	54	S	2	K	1	sadness	2	1
500138a3-bc51	6	19	1	3	none	2	54	S	3	K	1	sadness	2	1
500138a3-bc51	6	19	1	3	none	2	55	D	1	M	2	joy	5	1
500138a3-bc51	6	19	1	3	none	2	55	D	2	M	2	joy	3	1
500138a3-bc51	6	19	1	3	none	2	55	D	3	M	2	joy	1	1
500138a3-bc51	6	19	1	3	none	2	56	S	1	K	1	neutral	2	1
500138a3-bc51	6	19	1	3	none	2	56	S	2	K	1	neutral	3	1
500138a3-bc51	6	19	1	3	none	2	56	S	3	K	1	neutral	3	1
500138a3-bc51	6	19	1	3	none	2	57	D	1	K	1	fear	2	1
500138a3-bc51	6	19	1	3	none	2	57	D	2	K	1	fear	3	1
500138a3-bc51	6	19	1	3	none	2	57	D	3	K	1	fear	4	1
500138a3-bc51	6	19	1	3	none	2	58	S	1	M	2	joy	5	1
500138a3-bc51	6	19	1	3	none	2	58	S	2	M	2	joy	2	1
500138a3-bc51	6	19	1	3	none	2	58	S	3	M	2	joy	1	1
500138a3-bc51	6	19	1	3	none	2	59	D	1	M	2	surprise	3	1
500138a3-bc51	6	19	1	3	none	2	59	D	2	M	2	surprise	1	1
500138a3-bc51	6	19	1	3	none	2	59	D	3	M	2	surprise	6	1
500138a3-bc51	6	19	1	3	none	2	60	S	1	K	1	anger	2	1
500138a3-bc51	6	19	1	3	none	2	60	S	2	K	1	anger	3	1
500138a3-bc51	6	19	1	3	none	2	60	S	3	K	1	anger	3	1
500138a3-bc51	6	19	1	3	none	2	61	D	1	K	1	neutral	3	1
500138a3-bc51	6	19	1	3	none	2	61	D	2	K	1	neutral	2	1
500138a3-bc51	6	19	1	3	none	2	61	D	3	K	1	neutral	8	1
500138a3-bc51	6	19	1	3	none	2	62	S	1	M	2	pride	3	1
500138a3-bc51	6	19	1	3	none	2	62	S	2	M	2	pride	3	1
500138a3-bc51	6	19	1	3	none	2	62	S	3	M	2	pride	8	1
500138a3-bc51	6	19	1	3	none	2	63	D	1	K	1	contempt	2	1
500138a3-bc51	6	19	1	3	none	2	63	D	2	K	1	contempt	3	1
500138a3-bc51	6	19	1	3	none	2	63	D	3	K	1	contempt	8	1
500138a3-bc51	6	19	1	3	none	2	64	S	1	M	2	disgust	2	1
500138a3-bc51	6	19	1	3	none	2	64	S	2	M	2	disgust	3	1
500138a3-bc51	6	19	1	3	none	2	64	S	3	M	2	disgust	5	1
500138a3-bc51	6	19	1	3	none	2	65	D	1	M	1	sadness	2	1
500138a3-bc51	6	19	1	3	none	2	65	D	2	M	1	sadness	2	1
500138a3-bc51	6	19	1	3	none	2	65	D	3	M	1	sadness	2	1
500138a3-bc51	6	19	1	3	none	2	66	S	1	K	2	surprise	3	1
500138a3-bc51	6	19	1	3	none	2	66	S	2	K	2	surprise	2	1
500138a3-bc51	6	19	1	3	none	2	66	S	3	K	2	surprise	6	1
500138a3-bc51	6	19	1	3	none	2	67	D	1	K	2	disgust	2	1
500138a3-bc51	6	19	1	3	none	2	67	D	2	K	2	disgust	3	1
500138a3-bc51	6	19	1	3	none	2	67	D	3	K	2	disgust	5	1
500138a3-bc51	6	19	1	3	none	2	68	S	1	M	1	embarrass	3	1
500138a3-bc51	6	19	1	3	none	2	68	S	2	M	1	embarrass	2	1
500138a3-bc51	6	19	1	3	none	2	68	S	3	M	1	embarrass	8	1
500138a3-bc51	6	19	1	3	none	2	69	D	1	M	1	disgust	2	1
500138a3-bc51	6	19	1	3	none	2	69	D	2	M	1	disgust	3	1
500138a3-bc51	6	19	1	3	none	2	69	D	3	M	1	disgust	5	1
500138a3-bc51	6	19	1	3	none	2	70	S	1	K	2	embarrass	2	1
500138a3-bc51	6	19	1	3	none	2	70	S	2	K	2	embarrass	2	1
500138a3-bc51	6	19	1	3	none	2	70	S	3	K	2	embarrass	7	1
500138a3-bc51	6	19	1	3	none	2	71	D	1	M	2	neutral	3	1
500138a3-bc51	6	19	1	3	none	2	71	D	2	M	2	neutral	1	1
500138a3-bc51	6	19	1	3	none	2	71	D	3	M	2	neutral	10	1
500138a3-bc51	6	19	1	3	none	2	72	S	1	K	1	pride	3	1
500138a3-bc51	6	19	1	3	none	2	72	S	2	K	1	pride	2	1
500138a3-bc51	6	19	1	3	none	2	72	S	3	K	1	pride	9	1
500138a3-bc51	6	19	1	3	none	2	73	D	1	K	1	anger	3	1
500138a3-bc51	6	19	1	3	none	2	73	D	2	K	1	anger	3	1
500138a3-bc51	6	19	1	3	none	2	73	D	3	K	1	anger	5	1
500138a3-bc51	6	19	1	3	none	2	74	S	1	M	2	contempt	2	1
500138a3-bc51	6	19	1	3	none	2	74	S	2	M	2	contempt	3	1
500138a3-bc51	6	19	1	3	none	2	74	S	3	M	2	contempt	8	1
500138a3-bc51	6	19	1	3	none	2	75	D	1	M	2	disgust	2	1
500138a3-bc51	6	19	1	3	none	2	75	D	2	M	2	disgust	3	1
500138a3-bc51	6	19	1	3	none	2	75	D	3	M	2	disgust	5	1
500138a3-bc51	6	19	1	3	none	2	76	S	1	K	1	embarrass	2	1
500138a3-bc51	6	19	1	3	none	2	76	S	2	K	1	embarrass	2	1
500138a3-bc51	6	19	1	3	none	2	76	S	3	K	1	embarrass	7	1
500138a3-bc51	6	19	1	3	none	2	77	D	1	K	1	pride	4	1
500138a3-bc51	6	19	1	3	none	2	77	D	2	K	1	pride	1	1
500138a3-bc51	6	19	1	3	none	2	77	D	3	K	1	pride	9	1
500138a3-bc51	6	19	1	3	none	2	78	S	1	M	2	sadness	2	1
500138a3-bc51	6	19	1	3	none	2	78	S	2	M	2	sadness	2	1
500138a3-bc51	6	19	1	3	none	2	78	S	3	M	2	sadness	2	1
500138a3-bc51	6	19	1	3	none	2	79	D	1	K	2	fear	2	1
500138a3-bc51	6	19	1	3	none	2	79	D	2	K	2	fear	3	1
500138a3-bc51	6	19	1	3	none	2	79	D	3	K	2	fear	5	1
500138a3-bc51	6	19	1	3	none	2	80	S	1	M	1	joy	4	1
500138a3-bc51	6	19	1	3	none	2	80	S	2	M	1	joy	1	1
500138a3-bc51	6	19	1	3	none	2	80	S	3	M	1	joy	1	1
500138a3-bc51	6	19	1	3	none	2	81	S	4	prosopagnosia test	1	-	T	1
500138a3-bc51	6	19	1	3	none	2	82	S	4	prosopagnosia test	2	-	N	1
df38e921-14a0	7	21	1	3	-	4	1	D	1	K	2	sadness	1	1
df38e921-14a0	7	21	1	3	-	4	1	D	2	K	2	sadness	6	1
df38e921-14a0	7	21	1	3	-	4	1	D	3	K	2	sadness	2	1
df38e921-14a0	7	21	1	3	-	4	2	S	1	M	2	disgust	2	1
df38e921-14a0	7	21	1	3	-	4	2	S	2	M	2	disgust	5	1
df38e921-14a0	7	21	1	3	-	4	2	S	3	M	2	disgust	5	1
df38e921-14a0	7	21	1	3	-	4	3	D	1	K	1	anger	2	1
df38e921-14a0	7	21	1	3	-	4	3	D	2	K	1	anger	5	1
df38e921-14a0	7	21	1	3	-	4	3	D	3	K	1	anger	3	1
df38e921-14a0	7	21	1	3	-	4	4	S	1	M	1	fear	3	1
df38e921-14a0	7	21	1	3	-	4	4	S	2	M	1	fear	3	1
df38e921-14a0	7	21	1	3	-	4	4	S	3	M	1	fear	4	1
df38e921-14a0	7	21	1	3	-	4	5	D	1	M	2	anger	2	1
df38e921-14a0	7	21	1	3	-	4	5	D	2	M	2	anger	5	1
df38e921-14a0	7	21	1	3	-	4	5	D	3	M	2	anger	3	1
df38e921-14a0	7	21	1	3	-	4	6	S	1	K	2	fear	2	1
df38e921-14a0	7	21	1	3	-	4	6	S	2	K	2	fear	5	1
df38e921-14a0	7	21	1	3	-	4	6	S	3	K	2	fear	4	1
df38e921-14a0	7	21	1	3	-	4	7	D	1	M	1	sadness	3	1
df38e921-14a0	7	21	1	3	-	4	7	D	2	M	1	sadness	5	1
df38e921-14a0	7	21	1	3	-	4	7	D	3	M	1	sadness	8	1
df38e921-14a0	7	21	1	3	-	4	8	S	1	K	1	disgust	2	1
df38e921-14a0	7	21	1	3	-	4	8	S	2	K	1	disgust	5	1
df38e921-14a0	7	21	1	3	-	4	8	S	3	K	1	disgust	5	1
df38e921-14a0	7	21	1	3	-	4	9	D	1	K	1	neutral	3	1
df38e921-14a0	7	21	1	3	-	4	9	D	2	K	1	neutral	1	1
df38e921-14a0	7	21	1	3	-	4	9	D	3	K	1	neutral	10	1
df38e921-14a0	7	21	1	3	-	4	10	S	1	M	1	anger	2	1
df38e921-14a0	7	21	1	3	-	4	10	S	2	M	1	anger	2	1
df38e921-14a0	7	21	1	3	-	4	10	S	3	M	1	anger	2	1
df38e921-14a0	7	21	1	3	-	4	11	D	1	K	1	fear	2	1
df38e921-14a0	7	21	1	3	-	4	11	D	2	K	1	fear	4	1
df38e921-14a0	7	21	1	3	-	4	11	D	3	K	1	fear	4	1
df38e921-14a0	7	21	1	3	-	4	12	S	1	M	1	sadness	2	1
df38e921-14a0	7	21	1	3	-	4	12	S	2	M	1	sadness	5	1
df38e921-14a0	7	21	1	3	-	4	12	S	3	M	1	sadness	2	1
df38e921-14a0	7	21	1	3	-	4	13	D	1	M	1	contempt	2	1
df38e921-14a0	7	21	1	3	-	4	13	D	2	M	1	contempt	1	1
df38e921-14a0	7	21	1	3	-	4	13	D	3	M	1	contempt	8	1
df38e921-14a0	7	21	1	3	-	4	14	S	1	K	1	joy	6	1
df38e921-14a0	7	21	1	3	-	4	14	S	2	K	1	joy	5	1
df38e921-14a0	7	21	1	3	-	4	14	S	3	K	1	joy	1	1
df38e921-14a0	7	21	1	3	-	4	15	D	1	M	2	surprise	6	1
df38e921-14a0	7	21	1	3	-	4	15	D	2	M	2	surprise	5	1
df38e921-14a0	7	21	1	3	-	4	15	D	3	M	2	surprise	6	1
df38e921-14a0	7	21	1	3	-	4	16	S	1	K	2	embarrass	4	1
df38e921-14a0	7	21	1	3	-	4	16	S	2	K	2	embarrass	5	1
df38e921-14a0	7	21	1	3	-	4	16	S	3	K	2	embarrass	7	1
df38e921-14a0	7	21	1	3	-	4	17	D	1	K	1	surprise	3	1
df38e921-14a0	7	21	1	3	-	4	17	D	2	K	1	surprise	4	1
df38e921-14a0	7	21	1	3	-	4	17	D	3	K	1	surprise	4	1
df38e921-14a0	7	21	1	3	-	4	18	S	1	M	1	embarrass	4	1
df38e921-14a0	7	21	1	3	-	4	18	S	2	M	1	embarrass	3	1
df38e921-14a0	7	21	1	3	-	4	18	S	3	M	1	embarrass	4	1
df38e921-14a0	7	21	1	3	-	4	19	D	1	K	1	sadness	1	1
df38e921-14a0	7	21	1	3	-	4	19	D	2	K	1	sadness	6	1
df38e921-14a0	7	21	1	3	-	4	19	D	3	K	1	sadness	2	1
df38e921-14a0	7	21	1	3	-	4	20	S	1	M	1	disgust	2	1
df38e921-14a0	7	21	1	3	-	4	20	S	2	M	1	disgust	4	1
df38e921-14a0	7	21	1	3	-	4	20	S	3	M	1	disgust	5	1
df38e921-14a0	7	21	1	3	-	4	21	D	1	M	1	fear	2	1
df38e921-14a0	7	21	1	3	-	4	21	D	2	M	1	fear	2	1
df38e921-14a0	7	21	1	3	-	4	21	D	3	M	1	fear	4	1
df38e921-14a0	7	21	1	3	-	4	22	S	1	K	1	sadness	1	1
df38e921-14a0	7	21	1	3	-	4	22	S	2	K	1	sadness	5	1
df38e921-14a0	7	21	1	3	-	4	22	S	3	K	1	sadness	2	1
df38e921-14a0	7	21	1	3	-	4	23	D	1	M	1	embarrass	2	1
df38e921-14a0	7	21	1	3	-	4	23	D	2	M	1	embarrass	2	1
df38e921-14a0	7	21	1	3	-	4	23	D	3	M	1	embarrass	7	1
df38e921-14a0	7	21	1	3	-	4	24	S	1	K	1	pride	1	1
df38e921-14a0	7	21	1	3	-	4	24	S	2	K	1	pride	7	1
df38e921-14a0	7	21	1	3	-	4	24	S	3	K	1	pride	8	1
df38e921-14a0	7	21	1	3	-	4	25	D	1	K	1	contempt	2	1
df38e921-14a0	7	21	1	3	-	4	25	D	2	K	1	contempt	7	1
df38e921-14a0	7	21	1	3	-	4	25	D	3	K	1	contempt	8	1
df38e921-14a0	7	21	1	3	-	4	26	S	1	M	1	joy	6	1
df38e921-14a0	7	21	1	3	-	4	26	S	2	M	1	joy	6	1
df38e921-14a0	7	21	1	3	-	4	26	S	3	M	1	joy	1	1
df38e921-14a0	7	21	1	3	-	4	27	D	1	M	1	neutral	4	1
df38e921-14a0	7	21	1	3	-	4	27	D	2	M	1	neutral	2	1
df38e921-14a0	7	21	1	3	-	4	27	D	3	M	1	neutral	10	1
df38e921-14a0	7	21	1	3	-	4	28	S	1	K	1	anger	2	1
df38e921-14a0	7	21	1	3	-	4	28	S	2	K	1	anger	5	1
df38e921-14a0	7	21	1	3	-	4	28	S	3	K	1	anger	3	1
df38e921-14a0	7	21	1	3	-	4	29	D	1	K	2	pride	5	1
df38e921-14a0	7	21	1	3	-	4	29	D	2	K	2	pride	5	1
df38e921-14a0	7	21	1	3	-	4	29	D	3	K	2	pride	9	1
df38e921-14a0	7	21	1	3	-	4	30	S	1	M	2	contempt	2	1
df38e921-14a0	7	21	1	3	-	4	30	S	2	M	2	contempt	5	1
df38e921-14a0	7	21	1	3	-	4	30	S	3	M	2	contempt	8	1
df38e921-14a0	7	21	1	3	-	4	31	D	1	M	2	contempt	2	1
df38e921-14a0	7	21	1	3	-	4	31	D	2	M	2	contempt	6	1
df38e921-14a0	7	21	1	3	-	4	31	D	3	M	2	contempt	8	1
df38e921-14a0	7	21	1	3	-	4	32	S	1	K	2	joy	7	1
df38e921-14a0	7	21	1	3	-	4	32	S	2	K	2	joy	7	1
df38e921-14a0	7	21	1	3	-	4	32	S	3	K	2	joy	1	1
df38e921-14a0	7	21	1	3	-	4	33	D	1	M	2	embarrass	3	1
df38e921-14a0	7	21	1	3	-	4	33	D	2	M	2	embarrass	4	1
df38e921-14a0	7	21	1	3	-	4	33	D	3	M	2	embarrass	7	1
df38e921-14a0	7	21	1	3	-	4	34	S	1	K	2	pride	5	1
df38e921-14a0	7	21	1	3	-	4	34	S	2	K	2	pride	5	1
df38e921-14a0	7	21	1	3	-	4	34	S	3	K	2	pride	9	1
df38e921-14a0	7	21	1	3	-	4	35	D	1	K	1	disgust	2	1
df38e921-14a0	7	21	1	3	-	4	35	D	2	K	1	disgust	5	1
df38e921-14a0	7	21	1	3	-	4	35	D	3	K	1	disgust	5	1
df38e921-14a0	7	21	1	3	-	4	36	S	1	M	1	neutral	3	1
df38e921-14a0	7	21	1	3	-	4	36	S	2	M	1	neutral	4	1
df38e921-14a0	7	21	1	3	-	4	36	S	3	M	1	neutral	2	1
df38e921-14a0	7	21	1	3	-	4	37	D	1	M	2	pride	7	1
df38e921-14a0	7	21	1	3	-	4	37	D	2	M	2	pride	6	1
df38e921-14a0	7	21	1	3	-	4	37	D	3	M	2	pride	9	1
df38e921-14a0	7	21	1	3	-	4	38	S	1	K	2	contempt	2	1
df38e921-14a0	7	21	1	3	-	4	38	S	2	K	2	contempt	3	1
df38e921-14a0	7	21	1	3	-	4	38	S	3	K	2	contempt	8	1
df38e921-14a0	7	21	1	3	-	4	39	D	1	K	1	embarrass	3	1
df38e921-14a0	7	21	1	3	-	4	39	D	2	K	1	embarrass	4	1
df38e921-14a0	7	21	1	3	-	4	39	D	3	K	1	embarrass	7	1
df38e921-14a0	7	21	1	3	-	4	40	S	1	M	1	pride	6	1
df38e921-14a0	7	21	1	3	-	4	40	S	2	M	1	pride	5	1
df38e921-14a0	7	21	1	3	-	4	40	S	3	M	1	pride	9	1
df38e921-14a0	7	21	1	3	-	4	41	D	1	M	1	anger	2	1
df38e921-14a0	7	21	1	3	-	4	41	D	2	M	1	anger	5	1
df38e921-14a0	7	21	1	3	-	4	41	D	3	M	1	anger	3	1
df38e921-14a0	7	21	1	3	-	4	42	S	1	K	1	fear	3	1
df38e921-14a0	7	21	1	3	-	4	42	S	2	K	1	fear	4	1
df38e921-14a0	7	21	1	3	-	4	42	S	3	K	1	fear	4	1
df38e921-14a0	7	21	1	3	-	4	43	D	1	K	1	joy	7	1
df38e921-14a0	7	21	1	3	-	4	43	D	2	K	1	joy	5	1
df38e921-14a0	7	21	1	3	-	4	43	D	3	K	1	joy	1	1
df38e921-14a0	7	21	1	3	-	4	44	S	1	M	1	surprise	4	1
df38e921-14a0	7	21	1	3	-	4	44	S	2	M	1	surprise	5	1
df38e921-14a0	7	21	1	3	-	4	44	S	3	M	1	surprise	6	1
df38e921-14a0	7	21	1	3	-	4	45	D	1	K	2	contempt	2	1
df38e921-14a0	7	21	1	3	-	4	45	D	2	K	2	contempt	6	1
df38e921-14a0	7	21	1	3	-	4	45	D	3	K	2	contempt	8	1
df38e921-14a0	7	21	1	3	-	4	46	S	1	M	2	joy	7	1
df38e921-14a0	7	21	1	3	-	4	46	S	2	M	2	joy	7	1
df38e921-14a0	7	21	1	3	-	4	46	S	3	M	2	joy	1	1
df38e921-14a0	7	21	1	3	-	4	47	D	1	M	2	disgust	2	1
df38e921-14a0	7	21	1	3	-	4	47	D	2	M	2	disgust	5	1
df38e921-14a0	7	21	1	3	-	4	47	D	3	M	2	disgust	5	1
df38e921-14a0	7	21	1	3	-	4	48	S	1	K	2	neutral	2	1
df38e921-14a0	7	21	1	3	-	4	48	S	2	K	2	neutral	5	1
df38e921-14a0	7	21	1	3	-	4	48	S	3	K	2	neutral	8	1
df38e921-14a0	7	21	1	3	-	4	49	D	1	M	2	joy	7	1
df38e921-14a0	7	21	1	3	-	4	49	D	2	M	2	joy	7	1
df38e921-14a0	7	21	1	3	-	4	49	D	3	M	2	joy	1	1
df38e921-14a0	7	21	1	3	-	4	50	S	1	K	2	surprise	4	1
df38e921-14a0	7	21	1	3	-	4	50	S	2	K	2	surprise	7	1
df38e921-14a0	7	21	1	3	-	4	50	S	3	K	2	surprise	6	1
df38e921-14a0	7	21	1	3	-	4	51	D	1	K	2	joy	7	1
df38e921-14a0	7	21	1	3	-	4	51	D	2	K	2	joy	7	1
df38e921-14a0	7	21	1	3	-	4	51	D	3	K	2	joy	1	1
df38e921-14a0	7	21	1	3	-	4	52	S	1	M	2	surprise	3	1
df38e921-14a0	7	21	1	3	-	4	52	S	2	M	2	surprise	5	1
df38e921-14a0	7	21	1	3	-	4	52	S	3	M	2	surprise	4	1
df38e921-14a0	7	21	1	3	-	4	53	D	1	K	2	embarrass	3	1
df38e921-14a0	7	21	1	3	-	4	53	D	2	K	2	embarrass	6	1
df38e921-14a0	7	21	1	3	-	4	53	D	3	K	2	embarrass	7	1
df38e921-14a0	7	21	1	3	-	4	54	S	1	M	2	pride	6	1
df38e921-14a0	7	21	1	3	-	4	54	S	2	M	2	pride	5	1
df38e921-14a0	7	21	1	3	-	4	54	S	3	M	2	pride	9	1
df38e921-14a0	7	21	1	3	-	4	55	D	1	M	1	pride	5	1
df38e921-14a0	7	21	1	3	-	4	55	D	2	M	1	pride	4	1
df38e921-14a0	7	21	1	3	-	4	55	D	3	M	1	pride	9	1
df38e921-14a0	7	21	1	3	-	4	56	S	1	K	1	contempt	2	1
df38e921-14a0	7	21	1	3	-	4	56	S	2	K	1	contempt	6	1
df38e921-14a0	7	21	1	3	-	4	56	S	3	K	1	contempt	8	1
df38e921-14a0	7	21	1	3	-	4	57	D	1	K	2	neutral	4	1
df38e921-14a0	7	21	1	3	-	4	57	D	2	K	2	neutral	2	1
df38e921-14a0	7	21	1	3	-	4	57	D	3	K	2	neutral	10	1
df38e921-14a0	7	21	1	3	-	4	58	S	1	M	2	anger	2	1
df38e921-14a0	7	21	1	3	-	4	58	S	2	M	2	anger	4	1
df38e921-14a0	7	21	1	3	-	4	58	S	3	M	2	anger	3	1
df38e921-14a0	7	21	1	3	-	4	59	D	1	K	2	fear	1	1
df38e921-14a0	7	21	1	3	-	4	59	D	2	K	2	fear	6	1
df38e921-14a0	7	21	1	3	-	4	59	D	3	K	2	fear	4	1
df38e921-14a0	7	21	1	3	-	4	60	S	1	M	2	sadness	1	1
df38e921-14a0	7	21	1	3	-	4	60	S	2	M	2	sadness	6	1
df38e921-14a0	7	21	1	3	-	4	60	S	3	M	2	sadness	2	1
df38e921-14a0	7	21	1	3	-	4	61	D	1	M	2	fear	2	1
df38e921-14a0	7	21	1	3	-	4	61	D	2	M	2	fear	6	1
df38e921-14a0	7	21	1	3	-	4	61	D	3	M	2	fear	4	1
df38e921-14a0	7	21	1	3	-	4	62	S	1	K	2	sadness	2	1
df38e921-14a0	7	21	1	3	-	4	62	S	2	K	2	sadness	6	1
df38e921-14a0	7	21	1	3	-	4	62	S	3	K	2	sadness	2	1
df38e921-14a0	7	21	1	3	-	4	63	D	1	K	1	pride	2	1
df38e921-14a0	7	21	1	3	-	4	63	D	2	K	1	pride	6	1
df38e921-14a0	7	21	1	3	-	4	63	D	3	K	1	pride	8	1
df38e921-14a0	7	21	1	3	-	4	64	S	1	M	1	contempt	2	1
df38e921-14a0	7	21	1	3	-	4	64	S	2	M	1	contempt	4	1
df38e921-14a0	7	21	1	3	-	4	64	S	3	M	1	contempt	8	1
df38e921-14a0	7	21	1	3	-	4	65	D	1	M	2	neutral	2	1
df38e921-14a0	7	21	1	3	-	4	65	D	2	M	2	neutral	6	1
df38e921-14a0	7	21	1	3	-	4	65	D	3	M	2	neutral	10	1
df38e921-14a0	7	21	1	3	-	4	66	S	1	K	2	anger	1	1
df38e921-14a0	7	21	1	3	-	4	66	S	2	K	2	anger	6	1
df38e921-14a0	7	21	1	3	-	4	66	S	3	K	2	anger	3	1
df38e921-14a0	7	21	1	3	-	4	67	D	1	K	2	surprise	2	1
df38e921-14a0	7	21	1	3	-	4	67	D	2	K	2	surprise	6	1
df38e921-14a0	7	21	1	3	-	4	67	D	3	K	2	surprise	6	1
df38e921-14a0	7	21	1	3	-	4	68	S	1	M	2	embarrass	4	1
df38e921-14a0	7	21	1	3	-	4	68	S	2	M	2	embarrass	5	1
df38e921-14a0	7	21	1	3	-	4	68	S	3	M	2	embarrass	7	1
df38e921-14a0	7	21	1	3	-	4	69	D	1	M	1	disgust	2	1
df38e921-14a0	7	21	1	3	-	4	69	D	2	M	1	disgust	5	1
df38e921-14a0	7	21	1	3	-	4	69	D	3	M	1	disgust	5	1
df38e921-14a0	7	21	1	3	-	4	70	S	1	K	1	neutral	2	1
df38e921-14a0	7	21	1	3	-	4	70	S	2	K	1	neutral	6	1
df38e921-14a0	7	21	1	3	-	4	70	S	3	K	1	neutral	8	1
df38e921-14a0	7	21	1	3	-	4	71	D	1	M	1	joy	5	1
df38e921-14a0	7	21	1	3	-	4	71	D	2	M	1	joy	4	1
df38e921-14a0	7	21	1	3	-	4	71	D	3	M	1	joy	1	1
df38e921-14a0	7	21	1	3	-	4	72	S	1	K	1	surprise	2	1
df38e921-14a0	7	21	1	3	-	4	72	S	2	K	1	surprise	5	1
df38e921-14a0	7	21	1	3	-	4	72	S	3	K	1	surprise	6	1
df38e921-14a0	7	21	1	3	-	4	73	D	1	K	2	disgust	2	1
df38e921-14a0	7	21	1	3	-	4	73	D	2	K	2	disgust	6	1
df38e921-14a0	7	21	1	3	-	4	73	D	3	K	2	disgust	5	1
df38e921-14a0	7	21	1	3	-	4	74	S	1	M	2	neutral	4	1
df38e921-14a0	7	21	1	3	-	4	74	S	2	M	2	neutral	4	1
df38e921-14a0	7	21	1	3	-	4	74	S	3	M	2	neutral	10	1
df38e921-14a0	7	21	1	3	-	4	75	D	1	M	1	surprise	2	1
df38e921-14a0	7	21	1	3	-	4	75	D	2	M	1	surprise	5	1
df38e921-14a0	7	21	1	3	-	4	75	D	3	M	1	surprise	6	1
df38e921-14a0	7	21	1	3	-	4	76	S	1	K	1	embarrass	2	1
df38e921-14a0	7	21	1	3	-	4	76	S	2	K	1	embarrass	6	1
df38e921-14a0	7	21	1	3	-	4	76	S	3	K	1	embarrass	7	1
df38e921-14a0	7	21	1	3	-	4	77	D	1	K	2	anger	3	1
df38e921-14a0	7	21	1	3	-	4	77	D	2	K	2	anger	6	1
df38e921-14a0	7	21	1	3	-	4	77	D	3	K	2	anger	3	1
df38e921-14a0	7	21	1	3	-	4	78	S	1	M	2	fear	2	1
df38e921-14a0	7	21	1	3	-	4	78	S	2	M	2	fear	5	1
df38e921-14a0	7	21	1	3	-	4	78	S	3	M	2	fear	4	1
df38e921-14a0	7	21	1	3	-	4	79	D	1	M	2	sadness	1	1
df38e921-14a0	7	21	1	3	-	4	79	D	2	M	2	sadness	6	1
df38e921-14a0	7	21	1	3	-	4	79	D	3	M	2	sadness	2	1
df38e921-14a0	7	21	1	3	-	4	80	S	1	K	2	disgust	1	1
df38e921-14a0	7	21	1	3	-	4	80	S	2	K	2	disgust	6	1
df38e921-14a0	7	21	1	3	-	4	80	S	3	K	2	disgust	5	1
df38e921-14a0	7	21	1	3	-	4	81	S	4	prosopagnosia test	1	-	T	1
df38e921-14a0	7	21	1	3	-	4	82	S	4	prosopagnosia test	2	-	N	1
1ccd0f87-2efa	8	28	1	5	Nauczyciel	3	1	D	1	M	1	embarrass	3	1
1ccd0f87-2efa	8	28	1	5	Nauczyciel	3	1	D	2	M	1	embarrass	3	1
1ccd0f87-2efa	8	28	1	5	Nauczyciel	3	1	D	3	M	1	embarrass	7	1
1ccd0f87-2efa	8	28	1	5	Nauczyciel	3	2	S	1	K	2	joy	7	1
1ccd0f87-2efa	8	28	1	5	Nauczyciel	3	2	S	2	K	2	joy	6	1
1ccd0f87-2efa	8	28	1	5	Nauczyciel	3	2	S	3	K	2	joy	1	1
1ccd0f87-2efa	8	28	1	5	Nauczyciel	3	3	D	1	K	1	contempt	3	1
1ccd0f87-2efa	8	28	1	5	Nauczyciel	3	3	D	2	K	1	contempt	3	1
1ccd0f87-2efa	8	28	1	5	Nauczyciel	3	3	D	3	K	1	contempt	10	1
1ccd0f87-2efa	8	28	1	5	Nauczyciel	3	4	S	1	M	2	embarrass	4	1
1ccd0f87-2efa	8	28	1	5	Nauczyciel	3	4	S	2	M	2	embarrass	4	1
1ccd0f87-2efa	8	28	1	5	Nauczyciel	3	4	S	3	M	2	embarrass	11	1
1ccd0f87-2efa	8	28	1	5	Nauczyciel	3	5	D	1	M	2	surprise	3	1
1ccd0f87-2efa	8	28	1	5	Nauczyciel	3	5	D	2	M	2	surprise	3	1
1ccd0f87-2efa	8	28	1	5	Nauczyciel	3	5	D	3	M	2	surprise	6	1
1ccd0f87-2efa	8	28	1	5	Nauczyciel	3	6	S	1	K	1	contempt	3	1
1ccd0f87-2efa	8	28	1	5	Nauczyciel	3	6	S	2	K	1	contempt	3	1
1ccd0f87-2efa	8	28	1	5	Nauczyciel	3	6	S	3	K	1	contempt	11	1
1ccd0f87-2efa	8	28	1	5	Nauczyciel	3	7	D	1	K	2	sadness	3	1
1ccd0f87-2efa	8	28	1	5	Nauczyciel	3	7	D	2	K	2	sadness	3	1
1ccd0f87-2efa	8	28	1	5	Nauczyciel	3	7	D	3	K	2	sadness	2	1
1ccd0f87-2efa	8	28	1	5	Nauczyciel	3	8	S	1	M	1	anger	3	1
1ccd0f87-2efa	8	28	1	5	Nauczyciel	3	8	S	2	M	1	anger	3	1
1ccd0f87-2efa	8	28	1	5	Nauczyciel	3	8	S	3	M	1	anger	11	1
1ccd0f87-2efa	8	28	1	5	Nauczyciel	3	9	D	1	M	2	anger	2	1
1ccd0f87-2efa	8	28	1	5	Nauczyciel	3	9	D	2	M	2	anger	2	1
1ccd0f87-2efa	8	28	1	5	Nauczyciel	3	9	D	3	M	2	anger	3	1
1ccd0f87-2efa	8	28	1	5	Nauczyciel	3	10	S	1	K	1	disgust	2	1
1ccd0f87-2efa	8	28	1	5	Nauczyciel	3	10	S	2	K	1	disgust	2	1
1ccd0f87-2efa	8	28	1	5	Nauczyciel	3	10	S	3	K	1	disgust	5	1
1ccd0f87-2efa	8	28	1	5	Nauczyciel	3	11	D	1	M	2	sadness	2	1
1ccd0f87-2efa	8	28	1	5	Nauczyciel	3	11	D	2	M	2	sadness	2	1
1ccd0f87-2efa	8	28	1	5	Nauczyciel	3	11	D	3	M	2	sadness	2	1
1ccd0f87-2efa	8	28	1	5	Nauczyciel	3	12	S	1	K	1	anger	2	1
1ccd0f87-2efa	8	28	1	5	Nauczyciel	3	12	S	2	K	1	anger	2	1
1ccd0f87-2efa	8	28	1	5	Nauczyciel	3	12	S	3	K	1	anger	11	1
1ccd0f87-2efa	8	28	1	5	Nauczyciel	3	13	D	1	K	2	surprise	3	1
1ccd0f87-2efa	8	28	1	5	Nauczyciel	3	13	D	2	K	2	surprise	4	1
1ccd0f87-2efa	8	28	1	5	Nauczyciel	3	13	D	3	K	2	surprise	6	1
1ccd0f87-2efa	8	28	1	5	Nauczyciel	3	14	S	1	M	1	contempt	3	1
1ccd0f87-2efa	8	28	1	5	Nauczyciel	3	14	S	2	M	1	contempt	3	1
1ccd0f87-2efa	8	28	1	5	Nauczyciel	3	14	S	3	M	1	contempt	11	1
1ccd0f87-2efa	8	28	1	5	Nauczyciel	3	15	D	1	M	2	pride	3	1
1ccd0f87-2efa	8	28	1	5	Nauczyciel	3	15	D	2	M	2	pride	3	1
1ccd0f87-2efa	8	28	1	5	Nauczyciel	3	15	D	3	M	2	pride	9	1
1ccd0f87-2efa	8	28	1	5	Nauczyciel	3	16	S	1	K	1	surprise	3	1
1ccd0f87-2efa	8	28	1	5	Nauczyciel	3	16	S	2	K	1	surprise	4	1
1ccd0f87-2efa	8	28	1	5	Nauczyciel	3	16	S	3	K	1	surprise	6	1
1ccd0f87-2efa	8	28	1	5	Nauczyciel	3	17	D	1	K	1	joy	6	1
1ccd0f87-2efa	8	28	1	5	Nauczyciel	3	17	D	2	K	1	joy	6	1
1ccd0f87-2efa	8	28	1	5	Nauczyciel	3	17	D	3	K	1	joy	1	1
1ccd0f87-2efa	8	28	1	5	Nauczyciel	3	18	S	1	M	2	pride	4	1
1ccd0f87-2efa	8	28	1	5	Nauczyciel	3	18	S	2	M	2	pride	5	1
1ccd0f87-2efa	8	28	1	5	Nauczyciel	3	18	S	3	M	2	pride	1	1
1ccd0f87-2efa	8	28	1	5	Nauczyciel	3	19	D	1	K	2	anger	2	1
1ccd0f87-2efa	8	28	1	5	Nauczyciel	3	19	D	2	K	2	anger	5	1
1ccd0f87-2efa	8	28	1	5	Nauczyciel	3	19	D	3	K	2	anger	3	1
1ccd0f87-2efa	8	28	1	5	Nauczyciel	3	20	S	1	M	1	disgust	2	1
1ccd0f87-2efa	8	28	1	5	Nauczyciel	3	20	S	2	M	1	disgust	3	1
1ccd0f87-2efa	8	28	1	5	Nauczyciel	3	20	S	3	M	1	disgust	3	1
1ccd0f87-2efa	8	28	1	5	Nauczyciel	3	21	D	1	M	1	fear	3	1
1ccd0f87-2efa	8	28	1	5	Nauczyciel	3	21	D	2	M	1	fear	3	1
1ccd0f87-2efa	8	28	1	5	Nauczyciel	3	21	D	3	M	1	fear	11	1
1ccd0f87-2efa	8	28	1	5	Nauczyciel	3	22	S	1	K	2	neutral	3	1
1ccd0f87-2efa	8	28	1	5	Nauczyciel	3	22	S	2	K	2	neutral	1	1
1ccd0f87-2efa	8	28	1	5	Nauczyciel	3	22	S	3	K	2	neutral	10	1
1ccd0f87-2efa	8	28	1	5	Nauczyciel	3	23	D	1	M	1	disgust	3	1
1ccd0f87-2efa	8	28	1	5	Nauczyciel	3	23	D	2	M	1	disgust	3	1
1ccd0f87-2efa	8	28	1	5	Nauczyciel	3	23	D	3	M	1	disgust	5	1
1ccd0f87-2efa	8	28	1	5	Nauczyciel	3	24	S	1	K	2	fear	2	1
1ccd0f87-2efa	8	28	1	5	Nauczyciel	3	24	S	2	K	2	fear	6	1
1ccd0f87-2efa	8	28	1	5	Nauczyciel	3	24	S	3	K	2	fear	4	1
1ccd0f87-2efa	8	28	1	5	Nauczyciel	3	25	D	1	K	1	neutral	3	1
1ccd0f87-2efa	8	28	1	5	Nauczyciel	3	25	D	2	K	1	neutral	3	1
1ccd0f87-2efa	8	28	1	5	Nauczyciel	3	25	D	3	K	1	neutral	10	1
1ccd0f87-2efa	8	28	1	5	Nauczyciel	3	26	S	1	M	2	sadness	2	1
1ccd0f87-2efa	8	28	1	5	Nauczyciel	3	26	S	2	M	2	sadness	5	1
1ccd0f87-2efa	8	28	1	5	Nauczyciel	3	26	S	3	M	2	sadness	2	1
1ccd0f87-2efa	8	28	1	5	Nauczyciel	3	27	D	1	M	1	anger	2	1
1ccd0f87-2efa	8	28	1	5	Nauczyciel	3	27	D	2	M	1	anger	4	1
1ccd0f87-2efa	8	28	1	5	Nauczyciel	3	27	D	3	M	1	anger	3	1
1ccd0f87-2efa	8	28	1	5	Nauczyciel	3	28	S	1	K	2	disgust	2	1
1ccd0f87-2efa	8	28	1	5	Nauczyciel	3	28	S	2	K	2	disgust	4	1
1ccd0f87-2efa	8	28	1	5	Nauczyciel	3	28	S	3	K	2	disgust	5	1
1ccd0f87-2efa	8	28	1	5	Nauczyciel	3	29	D	1	M	1	sadness	2	1
1ccd0f87-2efa	8	28	1	5	Nauczyciel	3	29	D	2	M	1	sadness	3	1
1ccd0f87-2efa	8	28	1	5	Nauczyciel	3	29	D	3	M	1	sadness	11	1
1ccd0f87-2efa	8	28	1	5	Nauczyciel	3	30	S	1	K	2	anger	2	1
1ccd0f87-2efa	8	28	1	5	Nauczyciel	3	30	S	2	K	2	anger	4	1
1ccd0f87-2efa	8	28	1	5	Nauczyciel	3	30	S	3	K	2	anger	3	1
1ccd0f87-2efa	8	28	1	5	Nauczyciel	3	31	D	1	K	1	disgust	2	1
1ccd0f87-2efa	8	28	1	5	Nauczyciel	3	31	D	2	K	1	disgust	4	1
1ccd0f87-2efa	8	28	1	5	Nauczyciel	3	31	D	3	K	1	disgust	8	1
1ccd0f87-2efa	8	28	1	5	Nauczyciel	3	32	S	1	M	2	fear	2	1
1ccd0f87-2efa	8	28	1	5	Nauczyciel	3	32	S	2	M	2	fear	4	1
1ccd0f87-2efa	8	28	1	5	Nauczyciel	3	32	S	3	M	2	fear	2	1
1ccd0f87-2efa	8	28	1	5	Nauczyciel	3	33	D	1	M	2	embarrass	2	1
1ccd0f87-2efa	8	28	1	5	Nauczyciel	3	33	D	2	M	2	embarrass	2	1
1ccd0f87-2efa	8	28	1	5	Nauczyciel	3	33	D	3	M	2	embarrass	7	1
1ccd0f87-2efa	8	28	1	5	Nauczyciel	3	34	S	1	K	1	joy	5	1
1ccd0f87-2efa	8	28	1	5	Nauczyciel	3	34	S	2	K	1	joy	5	1
1ccd0f87-2efa	8	28	1	5	Nauczyciel	3	34	S	3	K	1	joy	1	1
1ccd0f87-2efa	8	28	1	5	Nauczyciel	3	35	D	1	M	2	neutral	3	1
1ccd0f87-2efa	8	28	1	5	Nauczyciel	3	35	D	2	M	2	neutral	3	1
1ccd0f87-2efa	8	28	1	5	Nauczyciel	3	35	D	3	M	2	neutral	10	1
1ccd0f87-2efa	8	28	1	5	Nauczyciel	3	36	S	1	K	1	sadness	3	1
1ccd0f87-2efa	8	28	1	5	Nauczyciel	3	36	S	2	K	1	sadness	3	1
1ccd0f87-2efa	8	28	1	5	Nauczyciel	3	36	S	3	K	1	sadness	10	1
1ccd0f87-2efa	8	28	1	5	Nauczyciel	3	37	D	1	K	2	embarrass	3	1
1ccd0f87-2efa	8	28	1	5	Nauczyciel	3	37	D	2	K	2	embarrass	5	1
1ccd0f87-2efa	8	28	1	5	Nauczyciel	3	37	D	3	K	2	embarrass	7	1
1ccd0f87-2efa	8	28	1	5	Nauczyciel	3	38	S	1	M	1	joy	5	1
1ccd0f87-2efa	8	28	1	5	Nauczyciel	3	38	S	2	M	1	joy	6	1
1ccd0f87-2efa	8	28	1	5	Nauczyciel	3	38	S	3	M	1	joy	1	1
1ccd0f87-2efa	8	28	1	5	Nauczyciel	3	39	D	1	K	2	contempt	3	1
1ccd0f87-2efa	8	28	1	5	Nauczyciel	3	39	D	2	K	2	contempt	3	1
1ccd0f87-2efa	8	28	1	5	Nauczyciel	3	39	D	3	K	2	contempt	11	1
1ccd0f87-2efa	8	28	1	5	Nauczyciel	3	40	S	1	M	1	embarrass	3	1
1ccd0f87-2efa	8	28	1	5	Nauczyciel	3	40	S	2	M	1	embarrass	3	1
1ccd0f87-2efa	8	28	1	5	Nauczyciel	3	40	S	3	M	1	embarrass	11	1
1ccd0f87-2efa	8	28	1	5	Nauczyciel	3	41	D	1	M	2	fear	3	1
1ccd0f87-2efa	8	28	1	5	Nauczyciel	3	41	D	2	M	2	fear	3	1
1ccd0f87-2efa	8	28	1	5	Nauczyciel	3	41	D	3	M	2	fear	11	1
1ccd0f87-2efa	8	28	1	5	Nauczyciel	3	42	S	1	K	1	neutral	3	1
1ccd0f87-2efa	8	28	1	5	Nauczyciel	3	42	S	2	K	1	neutral	3	1
1ccd0f87-2efa	8	28	1	5	Nauczyciel	3	42	S	3	K	1	neutral	10	1
1ccd0f87-2efa	8	28	1	5	Nauczyciel	3	43	D	1	K	1	fear	3	1
1ccd0f87-2efa	8	28	1	5	Nauczyciel	3	43	D	2	K	1	fear	3	1
1ccd0f87-2efa	8	28	1	5	Nauczyciel	3	43	D	3	K	1	fear	11	1
1ccd0f87-2efa	8	28	1	5	Nauczyciel	3	44	S	1	M	2	neutral	3	1
1ccd0f87-2efa	8	28	1	5	Nauczyciel	3	44	S	2	M	2	neutral	2	1
1ccd0f87-2efa	8	28	1	5	Nauczyciel	3	44	S	3	M	2	neutral	10	1
1ccd0f87-2efa	8	28	1	5	Nauczyciel	3	45	D	1	K	1	embarrass	3	1
1ccd0f87-2efa	8	28	1	5	Nauczyciel	3	45	D	2	K	1	embarrass	3	1
1ccd0f87-2efa	8	28	1	5	Nauczyciel	3	45	D	3	K	1	embarrass	7	1
1ccd0f87-2efa	8	28	1	5	Nauczyciel	3	46	S	1	M	2	joy	6	1
1ccd0f87-2efa	8	28	1	5	Nauczyciel	3	46	S	2	M	2	joy	6	1
1ccd0f87-2efa	8	28	1	5	Nauczyciel	3	46	S	3	M	2	joy	1	1
1ccd0f87-2efa	8	28	1	5	Nauczyciel	3	47	D	1	M	2	contempt	3	1
1ccd0f87-2efa	8	28	1	5	Nauczyciel	3	47	D	2	M	2	contempt	3	1
1ccd0f87-2efa	8	28	1	5	Nauczyciel	3	47	D	3	M	2	contempt	6	1
1ccd0f87-2efa	8	28	1	5	Nauczyciel	3	48	S	1	K	1	embarrass	3	1
1ccd0f87-2efa	8	28	1	5	Nauczyciel	3	48	S	2	K	1	embarrass	1	1
1ccd0f87-2efa	8	28	1	5	Nauczyciel	3	48	S	3	K	1	embarrass	11	1
1ccd0f87-2efa	8	28	1	5	Nauczyciel	3	49	D	1	K	1	surprise	3	1
1ccd0f87-2efa	8	28	1	5	Nauczyciel	3	49	D	2	K	1	surprise	2	1
1ccd0f87-2efa	8	28	1	5	Nauczyciel	3	49	D	3	K	1	surprise	6	1
1ccd0f87-2efa	8	28	1	5	Nauczyciel	3	50	S	1	M	2	contempt	3	1
1ccd0f87-2efa	8	28	1	5	Nauczyciel	3	50	S	2	M	2	contempt	2	1
1ccd0f87-2efa	8	28	1	5	Nauczyciel	3	50	S	3	M	2	contempt	6	1
1ccd0f87-2efa	8	28	1	5	Nauczyciel	3	51	D	1	K	2	disgust	3	1
1ccd0f87-2efa	8	28	1	5	Nauczyciel	3	51	D	2	K	2	disgust	1	1
1ccd0f87-2efa	8	28	1	5	Nauczyciel	3	51	D	3	K	2	disgust	11	1
1ccd0f87-2efa	8	28	1	5	Nauczyciel	3	52	S	1	M	1	fear	2	1
1ccd0f87-2efa	8	28	1	5	Nauczyciel	3	52	S	2	M	1	fear	4	1
1ccd0f87-2efa	8	28	1	5	Nauczyciel	3	52	S	3	M	1	fear	4	1
1ccd0f87-2efa	8	28	1	5	Nauczyciel	3	53	D	1	M	2	disgust	2	1
1ccd0f87-2efa	8	28	1	5	Nauczyciel	3	53	D	2	M	2	disgust	2	1
1ccd0f87-2efa	8	28	1	5	Nauczyciel	3	53	D	3	M	2	disgust	5	1
1ccd0f87-2efa	8	28	1	5	Nauczyciel	3	54	S	1	K	1	fear	2	1
1ccd0f87-2efa	8	28	1	5	Nauczyciel	3	54	S	2	K	1	fear	5	1
1ccd0f87-2efa	8	28	1	5	Nauczyciel	3	54	S	3	K	1	fear	4	1
1ccd0f87-2efa	8	28	1	5	Nauczyciel	3	55	D	1	M	1	contempt	3	1
1ccd0f87-2efa	8	28	1	5	Nauczyciel	3	55	D	2	M	1	contempt	2	1
1ccd0f87-2efa	8	28	1	5	Nauczyciel	3	55	D	3	M	1	contempt	11	1
1ccd0f87-2efa	8	28	1	5	Nauczyciel	3	56	S	1	K	2	embarrass	3	1
1ccd0f87-2efa	8	28	1	5	Nauczyciel	3	56	S	2	K	2	embarrass	4	1
1ccd0f87-2efa	8	28	1	5	Nauczyciel	3	56	S	3	K	2	embarrass	7	1
1ccd0f87-2efa	8	28	1	5	Nauczyciel	3	57	D	1	K	2	neutral	3	1
1ccd0f87-2efa	8	28	1	5	Nauczyciel	3	57	D	2	K	2	neutral	1	1
1ccd0f87-2efa	8	28	1	5	Nauczyciel	3	57	D	3	K	2	neutral	10	1
1ccd0f87-2efa	8	28	1	5	Nauczyciel	3	58	S	1	M	1	sadness	2	1
1ccd0f87-2efa	8	28	1	5	Nauczyciel	3	58	S	2	M	1	sadness	5	1
1ccd0f87-2efa	8	28	1	5	Nauczyciel	3	58	S	3	M	1	sadness	2	1
1ccd0f87-2efa	8	28	1	5	Nauczyciel	3	59	D	1	M	1	neutral	3	1
1ccd0f87-2efa	8	28	1	5	Nauczyciel	3	59	D	2	M	1	neutral	1	1
1ccd0f87-2efa	8	28	1	5	Nauczyciel	3	59	D	3	M	1	neutral	10	1
1ccd0f87-2efa	8	28	1	5	Nauczyciel	3	60	S	1	K	2	sadness	1	1
1ccd0f87-2efa	8	28	1	5	Nauczyciel	3	60	S	2	K	2	sadness	6	1
1ccd0f87-2efa	8	28	1	5	Nauczyciel	3	60	S	3	K	2	sadness	4	1
1ccd0f87-2efa	8	28	1	5	Nauczyciel	3	61	D	1	K	2	fear	1	1
1ccd0f87-2efa	8	28	1	5	Nauczyciel	3	61	D	2	K	2	fear	6	1
1ccd0f87-2efa	8	28	1	5	Nauczyciel	3	61	D	3	K	2	fear	4	1
1ccd0f87-2efa	8	28	1	5	Nauczyciel	3	62	S	1	M	1	neutral	3	1
1ccd0f87-2efa	8	28	1	5	Nauczyciel	3	62	S	2	M	1	neutral	3	1
1ccd0f87-2efa	8	28	1	5	Nauczyciel	3	62	S	3	M	1	neutral	11	1
1ccd0f87-2efa	8	28	1	5	Nauczyciel	3	63	D	1	K	1	anger	2	1
1ccd0f87-2efa	8	28	1	5	Nauczyciel	3	63	D	2	K	1	anger	4	1
1ccd0f87-2efa	8	28	1	5	Nauczyciel	3	63	D	3	K	1	anger	3	1
1ccd0f87-2efa	8	28	1	5	Nauczyciel	3	64	S	1	M	2	disgust	2	1
1ccd0f87-2efa	8	28	1	5	Nauczyciel	3	64	S	2	M	2	disgust	4	1
1ccd0f87-2efa	8	28	1	5	Nauczyciel	3	64	S	3	M	2	disgust	5	1
1ccd0f87-2efa	8	28	1	5	Nauczyciel	3	65	D	1	M	1	surprise	3	1
1ccd0f87-2efa	8	28	1	5	Nauczyciel	3	65	D	2	M	1	surprise	2	1
1ccd0f87-2efa	8	28	1	5	Nauczyciel	3	65	D	3	M	1	surprise	6	1
1ccd0f87-2efa	8	28	1	5	Nauczyciel	3	66	S	1	K	2	contempt	3	1
1ccd0f87-2efa	8	28	1	5	Nauczyciel	3	66	S	2	K	2	contempt	1	1
1ccd0f87-2efa	8	28	1	5	Nauczyciel	3	66	S	3	K	2	contempt	11	1
1ccd0f87-2efa	8	28	1	5	Nauczyciel	3	67	D	1	M	1	pride	5	1
1ccd0f87-2efa	8	28	1	5	Nauczyciel	3	67	D	2	M	1	pride	5	1
1ccd0f87-2efa	8	28	1	5	Nauczyciel	3	67	D	3	M	1	pride	1	1
1ccd0f87-2efa	8	28	1	5	Nauczyciel	3	68	S	1	K	2	surprise	3	1
1ccd0f87-2efa	8	28	1	5	Nauczyciel	3	68	S	2	K	2	surprise	1	1
1ccd0f87-2efa	8	28	1	5	Nauczyciel	3	68	S	3	K	2	surprise	6	1
1ccd0f87-2efa	8	28	1	5	Nauczyciel	3	69	D	1	K	1	pride	3	1
1ccd0f87-2efa	8	28	1	5	Nauczyciel	3	69	D	2	K	1	pride	2	1
1ccd0f87-2efa	8	28	1	5	Nauczyciel	3	69	D	3	K	1	pride	9	1
1ccd0f87-2efa	8	28	1	5	Nauczyciel	3	70	S	1	M	2	surprise	3	1
1ccd0f87-2efa	8	28	1	5	Nauczyciel	3	70	S	2	M	2	surprise	1	1
1ccd0f87-2efa	8	28	1	5	Nauczyciel	3	70	S	3	M	2	surprise	6	1
1ccd0f87-2efa	8	28	1	5	Nauczyciel	3	71	D	1	M	2	joy	7	1
1ccd0f87-2efa	8	28	1	5	Nauczyciel	3	71	D	2	M	2	joy	6	1
1ccd0f87-2efa	8	28	1	5	Nauczyciel	3	71	D	3	M	2	joy	1	1
1ccd0f87-2efa	8	28	1	5	Nauczyciel	3	72	S	1	K	1	pride	3	1
1ccd0f87-2efa	8	28	1	5	Nauczyciel	3	72	S	2	K	1	pride	2	1
1ccd0f87-2efa	8	28	1	5	Nauczyciel	3	72	S	3	K	1	pride	9	1
1ccd0f87-2efa	8	28	1	5	Nauczyciel	3	73	D	1	K	2	pride	3	1
1ccd0f87-2efa	8	28	1	5	Nauczyciel	3	73	D	2	K	2	pride	2	1
1ccd0f87-2efa	8	28	1	5	Nauczyciel	3	73	D	3	K	2	pride	9	1
1ccd0f87-2efa	8	28	1	5	Nauczyciel	3	74	S	1	M	1	surprise	3	1
1ccd0f87-2efa	8	28	1	5	Nauczyciel	3	74	S	2	M	1	surprise	2	1
1ccd0f87-2efa	8	28	1	5	Nauczyciel	3	74	S	3	M	1	surprise	6	1
1ccd0f87-2efa	8	28	1	5	Nauczyciel	3	75	D	1	M	1	joy	6	1
1ccd0f87-2efa	8	28	1	5	Nauczyciel	3	75	D	2	M	1	joy	6	1
1ccd0f87-2efa	8	28	1	5	Nauczyciel	3	75	D	3	M	1	joy	1	1
1ccd0f87-2efa	8	28	1	5	Nauczyciel	3	76	S	1	K	2	pride	3	1
1ccd0f87-2efa	8	28	1	5	Nauczyciel	3	76	S	2	K	2	pride	2	1
1ccd0f87-2efa	8	28	1	5	Nauczyciel	3	76	S	3	K	2	pride	9	1
1ccd0f87-2efa	8	28	1	5	Nauczyciel	3	77	D	1	K	2	joy	6	1
1ccd0f87-2efa	8	28	1	5	Nauczyciel	3	77	D	2	K	2	joy	6	1
1ccd0f87-2efa	8	28	1	5	Nauczyciel	3	77	D	3	K	2	joy	1	1
1ccd0f87-2efa	8	28	1	5	Nauczyciel	3	78	S	1	M	1	pride	3	1
1ccd0f87-2efa	8	28	1	5	Nauczyciel	3	78	S	2	M	1	pride	2	1
1ccd0f87-2efa	8	28	1	5	Nauczyciel	3	78	S	3	M	1	pride	9	1
1ccd0f87-2efa	8	28	1	5	Nauczyciel	3	79	D	1	K	1	sadness	2	1
1ccd0f87-2efa	8	28	1	5	Nauczyciel	3	79	D	2	K	1	sadness	4	1
1ccd0f87-2efa	8	28	1	5	Nauczyciel	3	79	D	3	K	1	sadness	2	1
1ccd0f87-2efa	8	28	1	5	Nauczyciel	3	80	S	1	M	2	anger	2	1
1ccd0f87-2efa	8	28	1	5	Nauczyciel	3	80	S	2	M	2	anger	5	1
1ccd0f87-2efa	8	28	1	5	Nauczyciel	3	80	S	3	M	2	anger	3	1
1ccd0f87-2efa	8	28	1	5	Nauczyciel	3	81	S	4	prosopagnosia test	1	-	T	1
1ccd0f87-2efa	8	28	1	5	Nauczyciel	3	82	S	4	prosopagnosia test	2	-	N	1
93378d2c-5667	9	19	1	3	uczennica	4	1	D	1	K	1	contempt	3	1
93378d2c-5667	9	19	1	3	uczennica	4	1	D	2	K	1	contempt	3	1
93378d2c-5667	9	19	1	3	uczennica	4	1	D	3	K	1	contempt	8	1
93378d2c-5667	9	19	1	3	uczennica	4	2	S	1	M	2	disgust	2	1
93378d2c-5667	9	19	1	3	uczennica	4	2	S	2	M	2	disgust	2	1
93378d2c-5667	9	19	1	3	uczennica	4	2	S	3	M	2	disgust	5	1
93378d2c-5667	9	19	1	3	uczennica	4	3	D	1	K	2	sadness	1	1
93378d2c-5667	9	19	1	3	uczennica	4	3	D	2	K	2	sadness	6	1
93378d2c-5667	9	19	1	3	uczennica	4	3	D	3	K	2	sadness	2	1
93378d2c-5667	9	19	1	3	uczennica	4	4	S	1	M	1	surprise	3	1
93378d2c-5667	9	19	1	3	uczennica	4	4	S	2	M	1	surprise	2	1
93378d2c-5667	9	19	1	3	uczennica	4	4	S	3	M	1	surprise	6	1
93378d2c-5667	9	19	1	3	uczennica	4	5	D	1	M	1	embarrass	2	1
93378d2c-5667	9	19	1	3	uczennica	4	5	D	2	M	1	embarrass	2	1
93378d2c-5667	9	19	1	3	uczennica	4	5	D	3	M	1	embarrass	7	1
93378d2c-5667	9	19	1	3	uczennica	4	6	S	1	K	2	fear	1	1
93378d2c-5667	9	19	1	3	uczennica	4	6	S	2	K	2	fear	5	1
93378d2c-5667	9	19	1	3	uczennica	4	6	S	3	K	2	fear	4	1
93378d2c-5667	9	19	1	3	uczennica	4	7	D	1	K	2	pride	6	1
93378d2c-5667	9	19	1	3	uczennica	4	7	D	2	K	2	pride	5	1
93378d2c-5667	9	19	1	3	uczennica	4	7	D	3	K	2	pride	9	1
93378d2c-5667	9	19	1	3	uczennica	4	8	S	1	M	1	sadness	1	1
93378d2c-5667	9	19	1	3	uczennica	4	8	S	2	M	1	sadness	4	1
93378d2c-5667	9	19	1	3	uczennica	4	8	S	3	M	1	sadness	2	1
93378d2c-5667	9	19	1	3	uczennica	4	9	D	1	M	2	fear	1	1
93378d2c-5667	9	19	1	3	uczennica	4	9	D	2	M	2	fear	5	1
93378d2c-5667	9	19	1	3	uczennica	4	9	D	3	M	2	fear	4	1
93378d2c-5667	9	19	1	3	uczennica	4	10	S	1	K	1	joy	7	1
93378d2c-5667	9	19	1	3	uczennica	4	10	S	2	K	1	joy	3	1
93378d2c-5667	9	19	1	3	uczennica	4	10	S	3	K	1	joy	1	1
93378d2c-5667	9	19	1	3	uczennica	4	11	D	1	M	2	joy	7	1
93378d2c-5667	9	19	1	3	uczennica	4	11	D	2	M	2	joy	5	1
93378d2c-5667	9	19	1	3	uczennica	4	11	D	3	M	2	joy	1	1
93378d2c-5667	9	19	1	3	uczennica	4	12	S	1	K	1	neutral	3	1
93378d2c-5667	9	19	1	3	uczennica	4	12	S	2	K	1	neutral	1	1
93378d2c-5667	9	19	1	3	uczennica	4	12	S	3	K	1	neutral	10	1
93378d2c-5667	9	19	1	3	uczennica	4	13	D	1	K	2	anger	2	1
93378d2c-5667	9	19	1	3	uczennica	4	13	D	2	K	2	anger	2	1
93378d2c-5667	9	19	1	3	uczennica	4	13	D	3	K	2	anger	11	1
93378d2c-5667	9	19	1	3	uczennica	4	14	S	1	M	1	contempt	3	1
93378d2c-5667	9	19	1	3	uczennica	4	14	S	2	M	1	contempt	2	1
93378d2c-5667	9	19	1	3	uczennica	4	14	S	3	M	1	contempt	8	1
93378d2c-5667	9	19	1	3	uczennica	4	15	D	1	M	2	embarrass	3	1
93378d2c-5667	9	19	1	3	uczennica	4	15	D	2	M	2	embarrass	2	1
93378d2c-5667	9	19	1	3	uczennica	4	15	D	3	M	2	embarrass	7	1
93378d2c-5667	9	19	1	3	uczennica	4	16	S	1	K	1	fear	1	1
93378d2c-5667	9	19	1	3	uczennica	4	16	S	2	K	1	fear	5	1
93378d2c-5667	9	19	1	3	uczennica	4	16	S	3	K	1	fear	4	1
93378d2c-5667	9	19	1	3	uczennica	4	17	D	1	K	1	surprise	5	1
93378d2c-5667	9	19	1	3	uczennica	4	17	D	2	K	1	surprise	5	1
93378d2c-5667	9	19	1	3	uczennica	4	17	D	3	K	1	surprise	6	1
93378d2c-5667	9	19	1	3	uczennica	4	18	S	1	M	2	anger	1	1
93378d2c-5667	9	19	1	3	uczennica	4	18	S	2	M	2	anger	3	1
93378d2c-5667	9	19	1	3	uczennica	4	18	S	3	M	2	anger	2	1
93378d2c-5667	9	19	1	3	uczennica	4	19	D	1	M	1	fear	2	1
93378d2c-5667	9	19	1	3	uczennica	4	19	D	2	M	1	fear	3	1
93378d2c-5667	9	19	1	3	uczennica	4	19	D	3	M	1	fear	7	1
93378d2c-5667	9	19	1	3	uczennica	4	20	S	1	K	2	joy	6	1
93378d2c-5667	9	19	1	3	uczennica	4	20	S	2	K	2	joy	2	1
93378d2c-5667	9	19	1	3	uczennica	4	20	S	3	K	2	joy	1	1
93378d2c-5667	9	19	1	3	uczennica	4	21	D	1	M	1	contempt	3	1
93378d2c-5667	9	19	1	3	uczennica	4	21	D	2	M	1	contempt	2	1
[truncated: 11,554 more rows]
